# Supplementary material for: Behavioral Quantification of Audiomotor Transformations in Improvising and Score-Dependent Musicians
Source: PLoS One. 2016 Nov 11;11(11):e0166033. doi: 10.1371/journal.pone.0166033 (PMC5105996; doi:10.1371/journal.pone.0166033)
Supplement: S1 Alignment Scores — (ZIP) [file pone.0166033.s001.zip]

Archive with 10 entries (10 files):
- Alignment_scores_10.pdf
- Alignment_scores_1.pdf
- Alignment_scores_2.pdf
- Alignment_scores_3.pdf
- Alignment_scores_4.pdf
- Alignment_scores_5.pdf
- Alignment_scores_6.pdf
- Alignment_scores_7.pdf
- Alignment_scores_8.pdf
- Alignment_scores_9.pdf
