# Supplementary material for: Behavioral Quantification of Audiomotor Transformations in Improvising and Score-Dependent Musicians
Source: PLoS One. 2016 Nov 11;11(11):e0166033. doi: 10.1371/journal.pone.0166033 (PMC5105996; doi:10.1371/journal.pone.0166033)
Supplement: S1 Research Data — (ZIP) [file pone.0166033.s003.zip]

Archive with 2,260 entries (2,260 files):
- Subject_MIDI_sequences/N3851_111B.json
- Subject_MIDI_sequences/N3851_111S.json
- Subject_MIDI_sequences/N3851_112B.json
- Subject_MIDI_sequences/N3851_112S.json
- Subject_MIDI_sequences/N3851_121B.json
- Subject_MIDI_sequences/N3851_121S.json
- Subject_MIDI_sequences/N3851_122B.json
- Subject_MIDI_sequences/N3851_122S.json
- Subject_MIDI_sequences/N3851_131B.json
- Subject_MIDI_sequences/N3851_131S.json
- Subject_MIDI_sequences/N3851_132B.json
- Subject_MIDI_sequences/N3851_132S.json
- Subject_MIDI_sequences/N3851_141B.json
- Subject_MIDI_sequences/N3851_141S.json
- Subject_MIDI_sequences/N3851_142B.json
- Subject_MIDI_sequences/N3851_142S.json
- Subject_MIDI_sequences/N3851_151B.json
- Subject_MIDI_sequences/N3851_151S.json
- Subject_MIDI_sequences/N3851_152B.json
- Subject_MIDI_sequences/N3851_152S.json
- Subject_MIDI_sequences/N3851_161B.json
- Subject_MIDI_sequences/N3851_161S.json
- Subject_MIDI_sequences/N3851_162B.json
- Subject_MIDI_sequences/N3851_162S.json
- Subject_MIDI_sequences/N3851_171B.json
- Subject_MIDI_sequences/N3851_171S.json
- Subject_MIDI_sequences/N3851_172B.json
- Subject_MIDI_sequences/N3851_172S.json
- Subject_MIDI_sequences/N3851_181B.json
- Subject_MIDI_sequences/N3851_181S.json
- Subject_MIDI_sequences/N3851_182B.json
- Subject_MIDI_sequences/N3851_182S.json
- Subject_MIDI_sequences/N3851_210B.json
- Subject_MIDI_sequences/N3851_210S.json
- Subject_MIDI_sequences/N3851_220B.json
- Subject_MIDI_sequences/N3851_220S.json
- Subject_MIDI_sequences/N3851_230B.json
- Subject_MIDI_sequences/N3851_230S.json
- Subject_MIDI_sequences/N3851_240B.json
- Subject_MIDI_sequences/N3851_240S.json
- Subject_MIDI_sequences/N3851_250B.json
- Subject_MIDI_sequences/N3851_250S.json
- Subject_MIDI_sequences/N3851_311B.json
- Subject_MIDI_sequences/N3851_311S.json
- Subject_MIDI_sequences/N3851_312B.json
- Subject_MIDI_sequences/N3851_312S.json
- Subject_MIDI_sequences/N3851_321B.json
- Subject_MIDI_sequences/N3851_321S.json
- Subject_MIDI_sequences/N3851_322B.json
- Subject_MIDI_sequences/N3851_322S.json
- Subject_MIDI_sequences/N3851_331B.json
- Subject_MIDI_sequences/N3851_331S.json
- Subject_MIDI_sequences/N3851_332B.json
- Subject_MIDI_sequences/N3851_332S.json
- Subject_MIDI_sequences/N3851_341B.json
- Subject_MIDI_sequences/N3851_341S.json
- Subject_MIDI_sequences/N3851_342B.json
- Subject_MIDI_sequences/N3851_342S.json
- Subject_MIDI_sequences/N3851_351B.json
- Subject_MIDI_sequences/N3851_351S.json
- Subject_MIDI_sequences/N3851_352B.json
- Subject_MIDI_sequences/N3851_352S.json
- Subject_MIDI_sequences/N3851_410B.json
- Subject_MIDI_sequences/N3851_410S.json
- Subject_MIDI_sequences/N3851_420B.json
- Subject_MIDI_sequences/N3851_420S.json
- Subject_MIDI_sequences/N3851_430B.json
- Subject_MIDI_sequences/N3851_430S.json
- Subject_MIDI_sequences/N3851_440B.json
- Subject_MIDI_sequences/N3851_440S.json
- Subject_MIDI_sequences/N3851_450B.json
- Subject_MIDI_sequences/N3851_450S.json
- Subject_MIDI_sequences/N3851_510B.json
- Subject_MIDI_sequences/N3851_510S.json
- Subject_MIDI_sequences/N3851_520B.json
- Subject_MIDI_sequences/N3851_520S.json
- Subject_MIDI_sequences/N3851_540B.json
- Subject_MIDI_sequences/N3851_540S.json
- Subject_MIDI_sequences/N3851_550B.json
- Subject_MIDI_sequences/N3851_550S.json
- Subject_MIDI_sequences/N3851_560B.json
- Subject_MIDI_sequences/N3851_560S.json
- Subject_MIDI_sequences/N3851_570B.json
- Subject_MIDI_sequences/N3851_570S.json
- Subject_MIDI_sequences/N3851_611B.json
- Subject_MIDI_sequences/N3851_611S.json
- Subject_MIDI_sequences/N3851_612B.json
- Subject_MIDI_sequences/N3851_612S.json
- Subject_MIDI_sequences/N3851_621B.json
- Subject_MIDI_sequences/N3851_621S.json
- Subject_MIDI_sequences/N3851_622B.json
- Subject_MIDI_sequences/N3851_622S.json
- Subject_MIDI_sequences/N3851_631B.json
- Subject_MIDI_sequences/N3851_631S.json
- Subject_MIDI_sequences/N3851_632B.json
- Subject_MIDI_sequences/N3851_632S.json
- Subject_MIDI_sequences/N3851_641B.json
- Subject_MIDI_sequences/N3851_641S.json
- Subject_MIDI_sequences/N3851_642B.json
- Subject_MIDI_sequences/N3851_642S.json
- Subject_MIDI_sequences/N3851_651B.json
- Subject_MIDI_sequences/N3851_651S.json
- Subject_MIDI_sequences/N3851_652B.json
- Subject_MIDI_sequences/N3851_652S.json
- Subject_MIDI_sequences/N3933_111B.json
- Subject_MIDI_sequences/N3933_111S.json
- Subject_MIDI_sequences/N3933_112B.json
- Subject_MIDI_sequences/N3933_112S.json
- Subject_MIDI_sequences/N3933_121B.json
- Subject_MIDI_sequences/N3933_121S.json
- Subject_MIDI_sequences/N3933_122B.json
- Subject_MIDI_sequences/N3933_122S.json
- Subject_MIDI_sequences/N3933_131B.json
- Subject_MIDI_sequences/N3933_131S.json
- Subject_MIDI_sequences/N3933_132B.json
- Subject_MIDI_sequences/N3933_132S.json
- Subject_MIDI_sequences/N3933_141B.json
- Subject_MIDI_sequences/N3933_141S.json
- Subject_MIDI_sequences/N3933_142B.json
- Subject_MIDI_sequences/N3933_142S.json
- Subject_MIDI_sequences/N3933_151B.json
- Subject_MIDI_sequences/N3933_151S.json
- Subject_MIDI_sequences/N3933_152B.json
- Subject_MIDI_sequences/N3933_152S.json
- Subject_MIDI_sequences/N3933_161B.json
- Subject_MIDI_sequences/N3933_162B.json
- Subject_MIDI_sequences/N3933_162S.json
- Subject_MIDI_sequences/N3933_171B.json
- Subject_MIDI_sequences/N3933_171S.json
- Subject_MIDI_sequences/N3933_172B.json
- Subject_MIDI_sequences/N3933_172S.json
- Subject_MIDI_sequences/N3933_181B.json
- Subject_MIDI_sequences/N3933_181S.json
- Subject_MIDI_sequences/N3933_182B.json
- Subject_MIDI_sequences/N3933_182S.json
- Subject_MIDI_sequences/N3933_210B.json
- Subject_MIDI_sequences/N3933_210S.json
- Subject_MIDI_sequences/N3933_220B.json
- Subject_MIDI_sequences/N3933_220S.json
- Subject_MIDI_sequences/N3933_230B.json
- Subject_MIDI_sequences/N3933_230S.json
- Subject_MIDI_sequences/N3933_240B.json
- Subject_MIDI_sequences/N3933_240S.json
- Subject_MIDI_sequences/N3933_250B.json
- Subject_MIDI_sequences/N3933_250S.json
- Subject_MIDI_sequences/N3933_311B.json
- Subject_MIDI_sequences/N3933_311S.json
- Subject_MIDI_sequences/N3933_312B.json
- Subject_MIDI_sequences/N3933_312S.json
- Subject_MIDI_sequences/N3933_321B.json
- Subject_MIDI_sequences/N3933_321S.json
- Subject_MIDI_sequences/N3933_322B.json
- Subject_MIDI_sequences/N3933_322S.json
- Subject_MIDI_sequences/N3933_331B.json
- Subject_MIDI_sequences/N3933_331S.json
- Subject_MIDI_sequences/N3933_332B.json
- Subject_MIDI_sequences/N3933_332S.json
- Subject_MIDI_sequences/N3933_341B.json
- Subject_MIDI_sequences/N3933_341S.json
- Subject_MIDI_sequences/N3933_342B.json
- Subject_MIDI_sequences/N3933_342S.json
- Subject_MIDI_sequences/N3933_351B.json
- Subject_MIDI_sequences/N3933_351S.json
- Subject_MIDI_sequences/N3933_352B.json
- Subject_MIDI_sequences/N3933_352S.json
- Subject_MIDI_sequences/N3933_410B.json
- Subject_MIDI_sequences/N3933_410S.json
- Subject_MIDI_sequences/N3933_420B.json
- Subject_MIDI_sequences/N3933_420S.json
- Subject_MIDI_sequences/N3933_430B.json
- Subject_MIDI_sequences/N3933_430S.json
- Subject_MIDI_sequences/N3933_440B.json
- Subject_MIDI_sequences/N3933_440S.json
- Subject_MIDI_sequences/N3933_450B.json
- Subject_MIDI_sequences/N3933_450S.json
- Subject_MIDI_sequences/N3933_510B.json
- Subject_MIDI_sequences/N3933_510S.json
- Subject_MIDI_sequences/N3933_520B.json
- Subject_MIDI_sequences/N3933_520S.json
- Subject_MIDI_sequences/N3933_530B.json
- Subject_MIDI_sequences/N3933_530S.json
- Subject_MIDI_sequences/N3933_540B.json
- Subject_MIDI_sequences/N3933_540S.json
- Subject_MIDI_sequences/N3933_550B.json
- Subject_MIDI_sequences/N3933_550S.json
- Subject_MIDI_sequences/N3933_560B.json
- Subject_MIDI_sequences/N3933_560S.json
- Subject_MIDI_sequences/N3933_570B.json
- Subject_MIDI_sequences/N3933_570S.json
- Subject_MIDI_sequences/N3933_611B.json
- Subject_MIDI_sequences/N3933_611S.json
- Subject_MIDI_sequences/N3933_612B.json
- Subject_MIDI_sequences/N3933_612S.json
- Subject_MIDI_sequences/N3933_621B.json
- Subject_MIDI_sequences/N3933_621S.json
- Subject_MIDI_sequences/N3933_622B.json
- Subject_MIDI_sequences/N3933_622S.json
- Subject_MIDI_sequences/N3933_631B.json
- Subject_MIDI_sequences/N3933_631S.json
- Subject_MIDI_sequences/N3933_632B.json
- Subject_MIDI_sequences/N3933_632S.json
- Subject_MIDI_sequences/N3933_641B.json
- Subject_MIDI_sequences/N3933_641S.json
- Subject_MIDI_sequences/N3933_642B.json
- Subject_MIDI_sequences/N3933_642S.json
- Subject_MIDI_sequences/N3933_651B.json
- Subject_MIDI_sequences/N3933_651S.json
- Subject_MIDI_sequences/N3933_652B.json
- Subject_MIDI_sequences/N3933_652S.json
- Subject_MIDI_sequences/N3938_111B.json
- Subject_MIDI_sequences/N3938_111S.json
- Subject_MIDI_sequences/N3938_112B.json
- Subject_MIDI_sequences/N3938_112S.json
- Subject_MIDI_sequences/N3938_121B.json
- Subject_MIDI_sequences/N3938_121S.json
- Subject_MIDI_sequences/N3938_122B.json
- Subject_MIDI_sequences/N3938_122S.json
- Subject_MIDI_sequences/N3938_131B.json
- Subject_MIDI_sequences/N3938_131S.json
- Subject_MIDI_sequences/N3938_132B.json
- Subject_MIDI_sequences/N3938_132S.json
- Subject_MIDI_sequences/N3938_141B.json
- Subject_MIDI_sequences/N3938_141S.json
- Subject_MIDI_sequences/N3938_142B.json
- Subject_MIDI_sequences/N3938_142S.json
- Subject_MIDI_sequences/N3938_151B.json
- Subject_MIDI_sequences/N3938_151S.json
- Subject_MIDI_sequences/N3938_152B.json
- Subject_MIDI_sequences/N3938_152S.json
- Subject_MIDI_sequences/N3938_161B.json
- Subject_MIDI_sequences/N3938_161S.json
- Subject_MIDI_sequences/N3938_162B.json
- Subject_MIDI_sequences/N3938_162S.json
- Subject_MIDI_sequences/N3938_171B.json
- Subject_MIDI_sequences/N3938_171S.json
- Subject_MIDI_sequences/N3938_172B.json
- Subject_MIDI_sequences/N3938_172S.json
- Subject_MIDI_sequences/N3938_181B.json
- Subject_MIDI_sequences/N3938_181S.json
- Subject_MIDI_sequences/N3938_182B.json
- Subject_MIDI_sequences/N3938_182S.json
- Subject_MIDI_sequences/N3938_210B.json
- Subject_MIDI_sequences/N3938_210S.json
- Subject_MIDI_sequences/N3938_220B.json
- Subject_MIDI_sequences/N3938_220S.json
- Subject_MIDI_sequences/N3938_230B.json
- Subject_MIDI_sequences/N3938_230S.json
- Subject_MIDI_sequences/N3938_240B.json
- Subject_MIDI_sequences/N3938_240S.json
- Subject_MIDI_sequences/N3938_250B.json
- Subject_MIDI_sequences/N3938_250S.json
- Subject_MIDI_sequences/N3938_311B.json
- Subject_MIDI_sequences/N3938_311S.json
- Subject_MIDI_sequences/N3938_312B.json
- Subject_MIDI_sequences/N3938_312S.json
- Subject_MIDI_sequences/N3938_321B.json
- Subject_MIDI_sequences/N3938_321S.json
- Subject_MIDI_sequences/N3938_322B.json
- Subject_MIDI_sequences/N3938_322S.json
- Subject_MIDI_sequences/N3938_331B.json
- Subject_MIDI_sequences/N3938_331S.json
- Subject_MIDI_sequences/N3938_332B.json
- Subject_MIDI_sequences/N3938_332S.json
- Subject_MIDI_sequences/N3938_341B.json
- Subject_MIDI_sequences/N3938_341S.json
- Subject_MIDI_sequences/N3938_342B.json
- Subject_MIDI_sequences/N3938_342S.json
- Subject_MIDI_sequences/N3938_351B.json
- Subject_MIDI_sequences/N3938_351S.json
- Subject_MIDI_sequences/N3938_352B.json
- Subject_MIDI_sequences/N3938_352S.json
- Subject_MIDI_sequences/N3938_410B.json
- Subject_MIDI_sequences/N3938_410S.json
- Subject_MIDI_sequences/N3938_420B.json
- Subject_MIDI_sequences/N3938_420S.json
- Subject_MIDI_sequences/N3938_430B.json
- Subject_MIDI_sequences/N3938_430S.json
- Subject_MIDI_sequences/N3938_440B.json
- Subject_MIDI_sequences/N3938_440S.json
- Subject_MIDI_sequences/N3938_450B.json
- Subject_MIDI_sequences/N3938_450S.json
- Subject_MIDI_sequences/N3938_510B.json
- Subject_MIDI_sequences/N3938_510S.json
- Subject_MIDI_sequences/N3938_520B.json
- Subject_MIDI_sequences/N3938_520S.json
- Subject_MIDI_sequences/N3938_530B.json
- Subject_MIDI_sequences/N3938_530S.json
- Subject_MIDI_sequences/N3938_540B.json
- Subject_MIDI_sequences/N3938_540S.json
- Subject_MIDI_sequences/N3938_550B.json
- Subject_MIDI_sequences/N3938_550S.json
- Subject_MIDI_sequences/N3938_560B.json
- Subject_MIDI_sequences/N3938_560S.json
- Subject_MIDI_sequences/N3938_570B.json
- Subject_MIDI_sequences/N3938_570S.json
- Subject_MIDI_sequences/N3938_611B.json
- Subject_MIDI_sequences/N3938_611S.json
- Subject_MIDI_sequences/N3938_612B.json
- Subject_MIDI_sequences/N3938_612S.json
- Subject_MIDI_sequences/N3938_621B.json
[truncated: 1,960 more entries]
