# Supplementary material for: Behavioral Quantification of Audiomotor Transformations in Improvising and Score-Dependent Musicians
Source: PLoS One. 2016 Nov 11;11(11):e0166033. doi: 10.1371/journal.pone.0166033 (PMC5105996; doi:10.1371/journal.pone.0166033)
Supplement: S1 Research Data — (ZIP) [file pone.0166033.s003.zip › Subject_MIDI_sequences/N3851_111S.json]

{ "N3851_111S.mid": { "symbols": [{ "pitch": 82, "onset": 134, "interonset": 498, "interonsetratio": 1}, { "pitch": 81, "onset": 632, "interonset": 387, "interonsetratio": 0.777108}, { "pitch": 79, "onset": 1019, "interonset": 552, "interonsetratio": 1.42636}, { "pitch": 81, "onset": 1571, "interonset": 628, "interonsetratio": 1.13768}, { "pitch": 74, "onset": 2199, "interonset": 474, "interonsetratio": 0.754777}, { "pitch": 74, "onset": 2673, "interonset": 562, "interonsetratio": 1.18565}, { "pitch": 79, "onset": 3235, "interonset": 620, "interonsetratio": 1.1032}, { "pitch": 67, "onset": 3855, "interonset": 205, "interonsetratio": 0.330645}, { "pitch": 69, "onset": 4060, "interonset": 273, "interonsetratio": 1.33171}, { "pitch": 70, "onset": 4333, "interonset": 245, "interonsetratio": 0.897436}, { "pitch": 72, "onset": 4578, "interonset": 265, "interonsetratio": 1.08163}, { "pitch": 74, "onset": 4843, "interonset": 1159, "interonsetratio": 4.37358}]}}
