# Supplementary material for: Behavioral Quantification of Audiomotor Transformations in Improvising and Score-Dependent Musicians
Source: PLoS One. 2016 Nov 11;11(11):e0166033. doi: 10.1371/journal.pone.0166033 (PMC5105996; doi:10.1371/journal.pone.0166033)
Supplement: S1 Research Data — (ZIP) [file pone.0166033.s003.zip › Subject_MIDI_sequences/N3851_112S.json]

{ "N3851_112S.mid": { "symbols": [{ "pitch": 82, "onset": 132, "interonset": 258, "interonsetratio": 1}, { "pitch": 81, "onset": 390, "interonset": 565, "interonsetratio": 2.18992}, { "pitch": 79, "onset": 955, "interonset": 530, "interonsetratio": 0.938053}, { "pitch": 81, "onset": 1485, "interonset": 588, "interonsetratio": 1.10943}, { "pitch": 74, "onset": 2073, "interonset": 549, "interonsetratio": 0.933673}, { "pitch": 74, "onset": 2622, "interonset": 560, "interonsetratio": 1.02004}, { "pitch": 79, "onset": 3182, "interonset": 586, "interonsetratio": 1.04643}, { "pitch": 67, "onset": 3768, "interonset": 240, "interonsetratio": 0.409556}, { "pitch": 69, "onset": 4008, "interonset": 256, "interonsetratio": 1.06667}, { "pitch": 70, "onset": 4264, "interonset": 254, "interonsetratio": 0.992188}, { "pitch": 72, "onset": 4518, "interonset": 291, "interonsetratio": 1.14567}, { "pitch": 74, "onset": 4809, "interonset": 840, "interonsetratio": 2.8866}]}}
