# Supplementary material for: Behavioral Quantification of Audiomotor Transformations in Improvising and Score-Dependent Musicians
Source: PLoS One. 2016 Nov 11;11(11):e0166033. doi: 10.1371/journal.pone.0166033 (PMC5105996; doi:10.1371/journal.pone.0166033)
Supplement: S1 Research Data — (ZIP) [file pone.0166033.s003.zip › Subject_MIDI_sequences/N3851_121S.json]

{ "N3851_121S.mid": { "symbols": [{ "pitch": 70, "onset": 115, "interonset": 1077, "interonsetratio": 1}, { "pitch": 74, "onset": 1192, "interonset": 1194, "interonsetratio": 1.10864}, { "pitch": 75, "onset": 2386, "interonset": 217, "interonsetratio": 0.181742}, { "pitch": 74, "onset": 2603, "interonset": 222, "interonsetratio": 1.02304}, { "pitch": 72, "onset": 2825, "interonset": 205, "interonsetratio": 0.923423}, { "pitch": 70, "onset": 3030, "interonset": 250, "interonsetratio": 1.21951}, { "pitch": 69, "onset": 3280, "interonset": 658, "interonsetratio": 2.632}, { "pitch": 69, "onset": 3938, "interonset": 415, "interonsetratio": 0.630699}]}}
