# Supplementary material for: Behavioral Quantification of Audiomotor Transformations in Improvising and Score-Dependent Musicians
Source: PLoS One. 2016 Nov 11;11(11):e0166033. doi: 10.1371/journal.pone.0166033 (PMC5105996; doi:10.1371/journal.pone.0166033)
Supplement: S1 Research Data — (ZIP) [file pone.0166033.s003.zip › Subject_MIDI_sequences/N3851_122S.json]

{ "N3851_122S.mid": { "symbols": [{ "pitch": 70, "onset": 127, "interonset": 474, "interonsetratio": 1}, { "pitch": 77, "onset": 601, "interonset": 434, "interonsetratio": 0.915612}, { "pitch": 74, "onset": 1035, "interonset": 592, "interonsetratio": 1.36406}, { "pitch": 75, "onset": 1627, "interonset": 202, "interonsetratio": 0.341216}, { "pitch": 74, "onset": 1829, "interonset": 267, "interonsetratio": 1.32178}, { "pitch": 72, "onset": 2096, "interonset": 219, "interonsetratio": 0.820225}, { "pitch": 70, "onset": 2315, "interonset": 290, "interonsetratio": 1.3242}, { "pitch": 70, "onset": 2605, "interonset": 540, "interonsetratio": 1.86207}, { "pitch": 69, "onset": 3145, "interonset": 585, "interonsetratio": 1.08333}]}}
