# Supplementary material for: Behavioral Quantification of Audiomotor Transformations in Improvising and Score-Dependent Musicians
Source: PLoS One. 2016 Nov 11;11(11):e0166033. doi: 10.1371/journal.pone.0166033 (PMC5105996; doi:10.1371/journal.pone.0166033)
Supplement: S1 Research Data — (ZIP) [file pone.0166033.s003.zip › Subject_MIDI_sequences/N3851_131S.json]

{ "N3851_131S.mid": { "symbols": [{ "pitch": 74, "onset": 136, "interonset": 461, "interonsetratio": 1}, { "pitch": 69, "onset": 597, "interonset": 1146, "interonsetratio": 2.4859}, { "pitch": 67, "onset": 1743, "interonset": 454, "interonsetratio": 0.396161}]}}
