# Supplementary material for: Behavioral Quantification of Audiomotor Transformations in Improvising and Score-Dependent Musicians
Source: PLoS One. 2016 Nov 11;11(11):e0166033. doi: 10.1371/journal.pone.0166033 (PMC5105996; doi:10.1371/journal.pone.0166033)
Supplement: S1 Research Data — (ZIP) [file pone.0166033.s003.zip › Subject_MIDI_sequences/N3851_132S.json]

{ "N3851_132S.mid": { "symbols": [{ "pitch": 74, "onset": 233, "interonset": 237, "interonsetratio": 1}, { "pitch": 72, "onset": 470, "interonset": 177, "interonsetratio": 0.746835}, { "pitch": 75, "onset": 647, "interonset": 265, "interonsetratio": 1.49718}, { "pitch": 74, "onset": 912, "interonset": 271, "interonsetratio": 1.02264}, { "pitch": 70, "onset": 1183, "interonset": 303, "interonsetratio": 1.11808}, { "pitch": 69, "onset": 1486, "interonset": 279, "interonsetratio": 0.920792}, { "pitch": 67, "onset": 1765, "interonset": 659, "interonsetratio": 2.36201}, { "pitch": 79, "onset": 2424, "interonset": 2570, "interonsetratio": 3.89985}]}}
