# Supplementary material for: Behavioral Quantification of Audiomotor Transformations in Improvising and Score-Dependent Musicians
Source: PLoS One. 2016 Nov 11;11(11):e0166033. doi: 10.1371/journal.pone.0166033 (PMC5105996; doi:10.1371/journal.pone.0166033)
Supplement: S1 Research Data — (ZIP) [file pone.0166033.s003.zip › Subject_MIDI_sequences/N3851_141B.json]

{ "N3851_141B.mid": { "symbols": [{ "pitch": 62, "onset": 85, "interonset": 2142, "interonsetratio": 1}, { "pitch": 58, "onset": 2227, "interonset": 322, "interonsetratio": 0.150327}, { "pitch": 62, "onset": 2549, "interonset": 92, "interonsetratio": 0.285714}]}}
