# Supplementary material for: Behavioral Quantification of Audiomotor Transformations in Improvising and Score-Dependent Musicians
Source: PLoS One. 2016 Nov 11;11(11):e0166033. doi: 10.1371/journal.pone.0166033 (PMC5105996; doi:10.1371/journal.pone.0166033)
Supplement: S1 Research Data — (ZIP) [file pone.0166033.s003.zip › Subject_MIDI_sequences/N3851_142B.json]

{ "N3851_142B.mid": { "symbols": [{ "pitch": 62, "onset": 79, "interonset": 581, "interonsetratio": 1}, { "pitch": 55, "onset": 660, "interonset": 236, "interonsetratio": 0.406196}, { "pitch": 54, "onset": 896, "interonset": 229, "interonsetratio": 0.970339}, { "pitch": 55, "onset": 1125, "interonset": 605, "interonsetratio": 2.64192}, { "pitch": 60, "onset": 1730, "interonset": 910, "interonsetratio": 1.50413}, { "pitch": 53, "onset": 2640, "interonset": 2099, "interonsetratio": 2.30659}]}}
