# Supplementary material for: Behavioral Quantification of Audiomotor Transformations in Improvising and Score-Dependent Musicians
Source: PLoS One. 2016 Nov 11;11(11):e0166033. doi: 10.1371/journal.pone.0166033 (PMC5105996; doi:10.1371/journal.pone.0166033)
Supplement: S1 Research Data — (ZIP) [file pone.0166033.s003.zip › Subject_MIDI_sequences/N3851_142S.json]

{ "N3851_142S.mid": { "symbols": [{ "pitch": 70, "onset": 67, "interonset": 1348, "interonsetratio": 1}, { "pitch": 74, "onset": 1415, "interonset": 307, "interonsetratio": 0.227745}, { "pitch": 72, "onset": 1722, "interonset": 332, "interonsetratio": 1.08143}, { "pitch": 70, "onset": 2054, "interonset": 377, "interonsetratio": 1.13554}, { "pitch": 70, "onset": 2431, "interonset": 490, "interonsetratio": 1.29973}, { "pitch": 69, "onset": 2921, "interonset": 263, "interonsetratio": 0.536735}, { "pitch": 67, "onset": 3184, "interonset": 289, "interonsetratio": 1.09886}, { "pitch": 69, "onset": 3473, "interonset": 1267, "interonsetratio": 4.38408}]}}
