# Supplementary material for: Behavioral Quantification of Audiomotor Transformations in Improvising and Score-Dependent Musicians
Source: PLoS One. 2016 Nov 11;11(11):e0166033. doi: 10.1371/journal.pone.0166033 (PMC5105996; doi:10.1371/journal.pone.0166033)
Supplement: S1 Research Data — (ZIP) [file pone.0166033.s003.zip › Subject_MIDI_sequences/N3851_151B.json]

{ "N3851_151B.mid": { "symbols": [{ "pitch": 54, "onset": 113, "interonset": 676, "interonsetratio": 1}, { "pitch": 55, "onset": 789, "interonset": 96, "interonsetratio": 0.142012}, { "pitch": 54, "onset": 885, "interonset": 155, "interonsetratio": 1.61458}, { "pitch": 52, "onset": 1040, "interonset": 379, "interonsetratio": 2.44516}, { "pitch": 57, "onset": 1419, "interonset": 338, "interonsetratio": 0.891821}, { "pitch": 54, "onset": 1757, "interonset": 1778, "interonsetratio": 5.26036}, { "pitch": 58, "onset": 3535, "interonset": 57, "interonsetratio": 0.0320585}]}}
