# Supplementary material for: Behavioral Quantification of Audiomotor Transformations in Improvising and Score-Dependent Musicians
Source: PLoS One. 2016 Nov 11;11(11):e0166033. doi: 10.1371/journal.pone.0166033 (PMC5105996; doi:10.1371/journal.pone.0166033)
Supplement: S1 Research Data — (ZIP) [file pone.0166033.s003.zip › Subject_MIDI_sequences/N3851_151S.json]

{ "N3851_151S.mid": { "symbols": [{ "pitch": 62, "onset": 136, "interonset": 2016, "interonsetratio": 1}, { "pitch": 72, "onset": 2152, "interonset": 540, "interonsetratio": 0.267857}, { "pitch": 70, "onset": 2692, "interonset": 238, "interonsetratio": 0.440741}, { "pitch": 69, "onset": 2930, "interonset": 431, "interonsetratio": 1.81092}, { "pitch": 67, "onset": 3361, "interonset": 280, "interonsetratio": 0.649652}]}}
