# Supplementary material for: Behavioral Quantification of Audiomotor Transformations in Improvising and Score-Dependent Musicians
Source: PLoS One. 2016 Nov 11;11(11):e0166033. doi: 10.1371/journal.pone.0166033 (PMC5105996; doi:10.1371/journal.pone.0166033)
Supplement: S1 Research Data — (ZIP) [file pone.0166033.s003.zip › Subject_MIDI_sequences/N3851_152B.json]

{ "N3851_152B.mid": { "symbols": [{ "pitch": 54, "onset": 97, "interonset": 333, "interonsetratio": 1}, { "pitch": 52, "onset": 430, "interonset": 395, "interonsetratio": 1.18619}, { "pitch": 54, "onset": 825, "interonset": 248, "interonsetratio": 0.627848}, { "pitch": 50, "onset": 1073, "interonset": 325, "interonsetratio": 1.31048}, { "pitch": 54, "onset": 1398, "interonset": 376, "interonsetratio": 1.15692}, { "pitch": 54, "onset": 1774, "interonset": 233, "interonsetratio": 0.619681}, { "pitch": 55, "onset": 2007, "interonset": 1759, "interonsetratio": 7.54936}, { "pitch": 58, "onset": 3766, "interonset": 342, "interonsetratio": 0.194429}]}}
