# Supplementary material for: Behavioral Quantification of Audiomotor Transformations in Improvising and Score-Dependent Musicians
Source: PLoS One. 2016 Nov 11;11(11):e0166033. doi: 10.1371/journal.pone.0166033 (PMC5105996; doi:10.1371/journal.pone.0166033)
Supplement: S1 Research Data — (ZIP) [file pone.0166033.s003.zip › Subject_MIDI_sequences/N3851_161S.json]

{ "N3851_161S.mid": { "symbols": [{ "pitch": 69, "onset": 121, "interonset": 1135, "interonsetratio": 1}, { "pitch": 62, "onset": 1256, "interonset": 1029, "interonsetratio": 0.906608}, { "pitch": 60, "onset": 2285, "interonset": 323, "interonsetratio": 0.313897}, { "pitch": 60, "onset": 2608, "interonset": 462, "interonsetratio": 1.43034}, { "pitch": 58, "onset": 3070, "interonset": 163, "interonsetratio": 0.352814}, { "pitch": 57, "onset": 3233, "interonset": 204, "interonsetratio": 1.25153}, { "pitch": 58, "onset": 3437, "interonset": 460, "interonsetratio": 2.2549}]}}
