# Supplementary material for: Behavioral Quantification of Audiomotor Transformations in Improvising and Score-Dependent Musicians
Source: PLoS One. 2016 Nov 11;11(11):e0166033. doi: 10.1371/journal.pone.0166033 (PMC5105996; doi:10.1371/journal.pone.0166033)
Supplement: S1 Research Data — (ZIP) [file pone.0166033.s003.zip › Subject_MIDI_sequences/N3851_162B.json]

{ "N3851_162B.mid": { "symbols": [{ "pitch": 54, "onset": 150, "interonset": 1161, "interonsetratio": 1}, { "pitch": 52, "onset": 1311, "interonset": 421, "interonsetratio": 0.362618}, { "pitch": 50, "onset": 1732, "interonset": 453, "interonsetratio": 1.07601}, { "pitch": 55, "onset": 2185, "interonset": 2378, "interonsetratio": 5.24945}]}}
