# Supplementary material for: Behavioral Quantification of Audiomotor Transformations in Improvising and Score-Dependent Musicians
Source: PLoS One. 2016 Nov 11;11(11):e0166033. doi: 10.1371/journal.pone.0166033 (PMC5105996; doi:10.1371/journal.pone.0166033)
Supplement: S1 Research Data — (ZIP) [file pone.0166033.s003.zip › Subject_MIDI_sequences/N3851_162S.json]

{ "N3851_162S.mid": { "symbols": [{ "pitch": 69, "onset": 140, "interonset": 764, "interonsetratio": 1}, { "pitch": 60, "onset": 904, "interonset": 1921, "interonsetratio": 2.5144}, { "pitch": 58, "onset": 2825, "interonset": 309, "interonsetratio": 0.160854}, { "pitch": 57, "onset": 3134, "interonset": 358, "interonsetratio": 1.15858}, { "pitch": 58, "onset": 3492, "interonset": 1105, "interonsetratio": 3.08659}]}}
