# Supplementary material for: Behavioral Quantification of Audiomotor Transformations in Improvising and Score-Dependent Musicians
Source: PLoS One. 2016 Nov 11;11(11):e0166033. doi: 10.1371/journal.pone.0166033 (PMC5105996; doi:10.1371/journal.pone.0166033)
Supplement: S1 Research Data — (ZIP) [file pone.0166033.s003.zip › Subject_MIDI_sequences/N3851_171B.json]

{ "N3851_171B.mid": { "symbols": [{ "pitch": 46, "onset": 122, "interonset": 1208, "interonsetratio": 1}, { "pitch": 63, "onset": 1330, "interonset": 98, "interonsetratio": 0.0811258}]}}
