# Supplementary material for: Behavioral Quantification of Audiomotor Transformations in Improvising and Score-Dependent Musicians
Source: PLoS One. 2016 Nov 11;11(11):e0166033. doi: 10.1371/journal.pone.0166033 (PMC5105996; doi:10.1371/journal.pone.0166033)
Supplement: S1 Research Data — (ZIP) [file pone.0166033.s003.zip › Subject_MIDI_sequences/N3851_171S.json]

{ "N3851_171S.mid": { "symbols": [{ "pitch": 74, "onset": 151, "interonset": 548, "interonsetratio": 1}, { "pitch": 65, "onset": 699, "interonset": 1278, "interonsetratio": 2.33212}, { "pitch": 66, "onset": 1977, "interonset": 256, "interonsetratio": 0.200313}, { "pitch": 67, "onset": 2233, "interonset": 579, "interonsetratio": 2.26172}]}}
