# Supplementary material for: Behavioral Quantification of Audiomotor Transformations in Improvising and Score-Dependent Musicians
Source: PLoS One. 2016 Nov 11;11(11):e0166033. doi: 10.1371/journal.pone.0166033 (PMC5105996; doi:10.1371/journal.pone.0166033)
Supplement: S1 Research Data — (ZIP) [file pone.0166033.s003.zip › Subject_MIDI_sequences/N3851_172B.json]

{ "N3851_172B.mid": { "symbols": [{ "pitch": 46, "onset": 159, "interonset": 459, "interonsetratio": 1}, { "pitch": 51, "onset": 618, "interonset": 617, "interonsetratio": 1.34423}, { "pitch": 50, "onset": 1235, "interonset": 677, "interonsetratio": 1.09724}, { "pitch": 43, "onset": 1912, "interonset": 1058, "interonsetratio": 1.56278}]}}
