# Supplementary material for: Behavioral Quantification of Audiomotor Transformations in Improvising and Score-Dependent Musicians
Source: PLoS One. 2016 Nov 11;11(11):e0166033. doi: 10.1371/journal.pone.0166033 (PMC5105996; doi:10.1371/journal.pone.0166033)
Supplement: S1 Research Data — (ZIP) [file pone.0166033.s003.zip › Subject_MIDI_sequences/N3851_172S.json]

{ "N3851_172S.mid": { "symbols": [{ "pitch": 74, "onset": 185, "interonset": 204, "interonsetratio": 1}, { "pitch": 70, "onset": 389, "interonset": 238, "interonsetratio": 1.16667}, { "pitch": 62, "onset": 627, "interonset": 288, "interonsetratio": 1.21008}, { "pitch": 69, "onset": 915, "interonset": 311, "interonsetratio": 1.07986}, { "pitch": 66, "onset": 1226, "interonset": 300, "interonsetratio": 0.96463}, { "pitch": 62, "onset": 1526, "interonset": 346, "interonsetratio": 1.15333}, { "pitch": 67, "onset": 1872, "interonset": 1110, "interonsetratio": 3.20809}]}}
