# Supplementary material for: Behavioral Quantification of Audiomotor Transformations in Improvising and Score-Dependent Musicians
Source: PLoS One. 2016 Nov 11;11(11):e0166033. doi: 10.1371/journal.pone.0166033 (PMC5105996; doi:10.1371/journal.pone.0166033)
Supplement: S1 Research Data — (ZIP) [file pone.0166033.s003.zip › Subject_MIDI_sequences/N3851_181S.json]

{ "N3851_181S.mid": { "symbols": [{ "pitch": 62, "onset": 129, "interonset": 1699, "interonsetratio": 1}, { "pitch": 70, "onset": 1828, "interonset": 395, "interonsetratio": 0.23249}, { "pitch": 70, "onset": 2223, "interonset": 490, "interonsetratio": 1.24051}, { "pitch": 62, "onset": 2713, "interonset": 80, "interonsetratio": 0.163265}]}}
