# Supplementary material for: Behavioral Quantification of Audiomotor Transformations in Improvising and Score-Dependent Musicians
Source: PLoS One. 2016 Nov 11;11(11):e0166033. doi: 10.1371/journal.pone.0166033 (PMC5105996; doi:10.1371/journal.pone.0166033)
Supplement: S1 Research Data — (ZIP) [file pone.0166033.s003.zip › Subject_MIDI_sequences/N3851_182B.json]

{ "N3851_182B.mid": { "symbols": [{ "pitch": 55, "onset": 181, "interonset": 941, "interonsetratio": 1}, { "pitch": 51, "onset": 1122, "interonset": 794, "interonsetratio": 0.843783}, { "pitch": 48, "onset": 1916, "interonset": 333, "interonsetratio": 0.419395}, { "pitch": 50, "onset": 2249, "interonset": 176, "interonsetratio": 0.528529}, { "pitch": 48, "onset": 2425, "interonset": 279, "interonsetratio": 1.58523}, { "pitch": 51, "onset": 2704, "interonset": 1114, "interonsetratio": 3.99283}, { "pitch": 50, "onset": 3818, "interonset": 1724, "interonsetratio": 1.54758}, { "pitch": 58, "onset": 5542, "interonset": 304, "interonsetratio": 0.176334}, { "pitch": 58, "onset": 5846, "interonset": 408, "interonsetratio": 1.34211}]}}
