# Supplementary material for: Behavioral Quantification of Audiomotor Transformations in Improvising and Score-Dependent Musicians
Source: PLoS One. 2016 Nov 11;11(11):e0166033. doi: 10.1371/journal.pone.0166033 (PMC5105996; doi:10.1371/journal.pone.0166033)
Supplement: S1 Research Data — (ZIP) [file pone.0166033.s003.zip › Subject_MIDI_sequences/N3851_182S.json]

{ "N3851_182S.mid": { "symbols": [{ "pitch": 62, "onset": 165, "interonset": 390, "interonsetratio": 1}, { "pitch": 70, "onset": 555, "interonset": 277, "interonsetratio": 0.710256}, { "pitch": 69, "onset": 832, "interonset": 317, "interonsetratio": 1.1444}, { "pitch": 70, "onset": 1149, "interonset": 1866, "interonsetratio": 5.88644}, { "pitch": 69, "onset": 3015, "interonset": 237, "interonsetratio": 0.12701}, { "pitch": 67, "onset": 3252, "interonset": 453, "interonsetratio": 1.91139}, { "pitch": 66, "onset": 3705, "interonset": 454, "interonsetratio": 1.00221}, { "pitch": 67, "onset": 4159, "interonset": 156, "interonsetratio": 0.343612}, { "pitch": 69, "onset": 4315, "interonset": 495, "interonsetratio": 3.17308}, { "pitch": 67, "onset": 4810, "interonset": 516, "interonsetratio": 1.04242}, { "pitch": 62, "onset": 5326, "interonset": 922, "interonsetratio": 1.78682}]}}
