# Supplementary material for: Behavioral Quantification of Audiomotor Transformations in Improvising and Score-Dependent Musicians
Source: PLoS One. 2016 Nov 11;11(11):e0166033. doi: 10.1371/journal.pone.0166033 (PMC5105996; doi:10.1371/journal.pone.0166033)
Supplement: S1 Research Data — (ZIP) [file pone.0166033.s003.zip › Subject_MIDI_sequences/N3851_210B.json]

{ "N3851_210B.mid": { "symbols": [{ "pitch": 53, "onset": 162, "interonset": 860, "interonsetratio": 1}, { "pitch": 53, "onset": 1022, "interonset": 421, "interonsetratio": 0.489535}, { "pitch": 58, "onset": 1443, "interonset": 899, "interonsetratio": 2.13539}, { "pitch": 58, "onset": 2342, "interonset": 447, "interonsetratio": 0.497219}, { "pitch": 60, "onset": 2789, "interonset": 910, "interonsetratio": 2.03579}, { "pitch": 60, "onset": 3699, "interonset": 510, "interonsetratio": 0.56044}, { "pitch": 53, "onset": 4209, "interonset": 536, "interonsetratio": 1.05098}, { "pitch": 48, "onset": 4745, "interonset": 596, "interonsetratio": 1.11194}, { "pitch": 41, "onset": 5341, "interonset": 206, "interonsetratio": 0.345638}]}}
