# Supplementary material for: Behavioral Quantification of Audiomotor Transformations in Improvising and Score-Dependent Musicians
Source: PLoS One. 2016 Nov 11;11(11):e0166033. doi: 10.1371/journal.pone.0166033 (PMC5105996; doi:10.1371/journal.pone.0166033)
Supplement: S1 Research Data — (ZIP) [file pone.0166033.s003.zip › Subject_MIDI_sequences/N3851_210S.json]

{ "N3851_210S.mid": { "symbols": [{ "pitch": 77, "onset": 155, "interonset": 208, "interonsetratio": 1}, { "pitch": 81, "onset": 363, "interonset": 223, "interonsetratio": 1.07212}, { "pitch": 72, "onset": 586, "interonset": 414, "interonsetratio": 1.8565}, { "pitch": 72, "onset": 1000, "interonset": 447, "interonsetratio": 1.07971}, { "pitch": 74, "onset": 1447, "interonset": 193, "interonsetratio": 0.431767}, { "pitch": 77, "onset": 1640, "interonset": 235, "interonsetratio": 1.21762}, { "pitch": 70, "onset": 1875, "interonset": 442, "interonsetratio": 1.88085}, { "pitch": 70, "onset": 2317, "interonset": 457, "interonsetratio": 1.03394}, { "pitch": 69, "onset": 2774, "interonset": 190, "interonsetratio": 0.415755}, { "pitch": 72, "onset": 2964, "interonset": 250, "interonsetratio": 1.31579}, { "pitch": 65, "onset": 3214, "interonset": 480, "interonsetratio": 1.92}, { "pitch": 64, "onset": 3694, "interonset": 494, "interonsetratio": 1.02917}, { "pitch": 64, "onset": 4188, "interonset": 1118, "interonsetratio": 2.26316}, { "pitch": 65, "onset": 5306, "interonset": 246, "interonsetratio": 0.220036}]}}
