# Supplementary material for: Behavioral Quantification of Audiomotor Transformations in Improvising and Score-Dependent Musicians
Source: PLoS One. 2016 Nov 11;11(11):e0166033. doi: 10.1371/journal.pone.0166033 (PMC5105996; doi:10.1371/journal.pone.0166033)
Supplement: S1 Research Data — (ZIP) [file pone.0166033.s003.zip › Subject_MIDI_sequences/N3851_220B.json]

{ "N3851_220B.mid": { "symbols": [{ "pitch": 57, "onset": 197, "interonset": 432, "interonsetratio": 1}, { "pitch": 57, "onset": 629, "interonset": 489, "interonsetratio": 1.13194}, { "pitch": 55, "onset": 1118, "interonset": 1363, "interonsetratio": 2.78732}, { "pitch": 53, "onset": 2481, "interonset": 482, "interonsetratio": 0.353632}, { "pitch": 52, "onset": 2963, "interonset": 450, "interonsetratio": 0.93361}, { "pitch": 55, "onset": 3413, "interonset": 467, "interonsetratio": 1.03778}, { "pitch": 53, "onset": 3880, "interonset": 1460, "interonsetratio": 3.12634}]}}
