# Supplementary material for: Behavioral Quantification of Audiomotor Transformations in Improvising and Score-Dependent Musicians
Source: PLoS One. 2016 Nov 11;11(11):e0166033. doi: 10.1371/journal.pone.0166033 (PMC5105996; doi:10.1371/journal.pone.0166033)
Supplement: S1 Research Data — (ZIP) [file pone.0166033.s003.zip › Subject_MIDI_sequences/N3851_220S.json]

{ "N3851_220S.mid": { "symbols": [{ "pitch": 65, "onset": 157, "interonset": 1421, "interonsetratio": 1}, { "pitch": 64, "onset": 1578, "interonset": 218, "interonsetratio": 0.153413}, { "pitch": 62, "onset": 1796, "interonset": 243, "interonsetratio": 1.11468}, { "pitch": 64, "onset": 2039, "interonset": 417, "interonsetratio": 1.71605}, { "pitch": 60, "onset": 2456, "interonset": 473, "interonsetratio": 1.13429}, { "pitch": 70, "onset": 2929, "interonset": 1558, "interonsetratio": 3.29387}, { "pitch": 69, "onset": 4487, "interonset": 857, "interonsetratio": 0.550064}]}}
