# Supplementary material for: Behavioral Quantification of Audiomotor Transformations in Improvising and Score-Dependent Musicians
Source: PLoS One. 2016 Nov 11;11(11):e0166033. doi: 10.1371/journal.pone.0166033 (PMC5105996; doi:10.1371/journal.pone.0166033)
Supplement: S1 Research Data — (ZIP) [file pone.0166033.s003.zip › Subject_MIDI_sequences/N3851_230B.json]

{ "N3851_230B.mid": { "symbols": [{ "pitch": 53, "onset": 227, "interonset": 1193, "interonsetratio": 1}, { "pitch": 57, "onset": 1420, "interonset": 549, "interonsetratio": 0.460184}, { "pitch": 58, "onset": 1969, "interonset": 1111, "interonsetratio": 2.02368}, { "pitch": 55, "onset": 3080, "interonset": 514, "interonsetratio": 0.462646}, { "pitch": 60, "onset": 3594, "interonset": 1090, "interonsetratio": 2.12062}, { "pitch": 48, "onset": 4684, "interonset": 572, "interonsetratio": 0.524771}, { "pitch": 53, "onset": 5256, "interonset": 2166, "interonsetratio": 3.78671}]}}
