# Supplementary material for: Behavioral Quantification of Audiomotor Transformations in Improvising and Score-Dependent Musicians
Source: PLoS One. 2016 Nov 11;11(11):e0166033. doi: 10.1371/journal.pone.0166033 (PMC5105996; doi:10.1371/journal.pone.0166033)
Supplement: S1 Research Data — (ZIP) [file pone.0166033.s003.zip › Subject_MIDI_sequences/N3851_230S.json]

{ "N3851_230S.mid": { "symbols": [{ "pitch": 69, "onset": 226, "interonset": 2284, "interonsetratio": 1}, { "pitch": 77, "onset": 2510, "interonset": 245, "interonsetratio": 0.107268}, { "pitch": 74, "onset": 2755, "interonset": 300, "interonsetratio": 1.22449}, { "pitch": 72, "onset": 3055, "interonset": 201, "interonsetratio": 0.67}, { "pitch": 70, "onset": 3256, "interonset": 309, "interonsetratio": 1.53731}, { "pitch": 69, "onset": 3565, "interonset": 1102, "interonsetratio": 3.56634}, { "pitch": 67, "onset": 4667, "interonset": 642, "interonsetratio": 0.582577}, { "pitch": 70, "onset": 5309, "interonset": 692, "interonsetratio": 1.07788}, { "pitch": 69, "onset": 6001, "interonset": 1418, "interonsetratio": 2.04913}]}}
