# Supplementary material for: Behavioral Quantification of Audiomotor Transformations in Improvising and Score-Dependent Musicians
Source: PLoS One. 2016 Nov 11;11(11):e0166033. doi: 10.1371/journal.pone.0166033 (PMC5105996; doi:10.1371/journal.pone.0166033)
Supplement: S1 Research Data — (ZIP) [file pone.0166033.s003.zip › Subject_MIDI_sequences/N3851_240B.json]

{ "N3851_240B.mid": { "symbols": [{ "pitch": 57, "onset": 650, "interonset": 176, "interonsetratio": 1}, { "pitch": 58, "onset": 826, "interonset": 215, "interonsetratio": 1.22159}, { "pitch": 57, "onset": 1041, "interonset": 185, "interonsetratio": 0.860465}, { "pitch": 55, "onset": 1226, "interonset": 257, "interonsetratio": 1.38919}, { "pitch": 53, "onset": 1483, "interonset": 193, "interonsetratio": 0.750973}, { "pitch": 57, "onset": 1676, "interonset": 249, "interonsetratio": 1.29016}, { "pitch": 55, "onset": 1925, "interonset": 450, "interonsetratio": 1.80723}, { "pitch": 58, "onset": 2375, "interonset": 446, "interonsetratio": 0.991111}, { "pitch": 60, "onset": 2821, "interonset": 519, "interonsetratio": 1.16368}, { "pitch": 53, "onset": 3340, "interonset": 584, "interonsetratio": 1.12524}]}}
