# Supplementary material for: Behavioral Quantification of Audiomotor Transformations in Improvising and Score-Dependent Musicians
Source: PLoS One. 2016 Nov 11;11(11):e0166033. doi: 10.1371/journal.pone.0166033 (PMC5105996; doi:10.1371/journal.pone.0166033)
Supplement: S1 Research Data — (ZIP) [file pone.0166033.s003.zip › Subject_MIDI_sequences/N3851_240S.json]

{ "N3851_240S.mid": { "symbols": [{ "pitch": 60, "onset": 156, "interonset": 192, "interonsetratio": 1}, { "pitch": 60, "onset": 348, "interonset": 256, "interonsetratio": 1.33333}, { "pitch": 65, "onset": 604, "interonset": 434, "interonsetratio": 1.69531}, { "pitch": 69, "onset": 1038, "interonset": 430, "interonsetratio": 0.990783}, { "pitch": 72, "onset": 1468, "interonset": 438, "interonsetratio": 1.0186}, { "pitch": 70, "onset": 1906, "interonset": 228, "interonsetratio": 0.520548}, { "pitch": 69, "onset": 2134, "interonset": 223, "interonsetratio": 0.97807}, { "pitch": 70, "onset": 2357, "interonset": 223, "interonsetratio": 1}, { "pitch": 67, "onset": 2580, "interonset": 237, "interonsetratio": 1.06278}, { "pitch": 65, "onset": 2817, "interonset": 219, "interonsetratio": 0.924051}, { "pitch": 64, "onset": 3036, "interonset": 280, "interonsetratio": 1.27854}, { "pitch": 65, "onset": 3316, "interonset": 623, "interonsetratio": 2.225}]}}
