# Supplementary material for: Behavioral Quantification of Audiomotor Transformations in Improvising and Score-Dependent Musicians
Source: PLoS One. 2016 Nov 11;11(11):e0166033. doi: 10.1371/journal.pone.0166033 (PMC5105996; doi:10.1371/journal.pone.0166033)
Supplement: S1 Research Data — (ZIP) [file pone.0166033.s003.zip › Subject_MIDI_sequences/N3851_250B.json]

{ "N3851_250B.mid": { "symbols": [{ "pitch": 53, "onset": 159, "interonset": 1100, "interonsetratio": 1}, { "pitch": 55, "onset": 1259, "interonset": 498, "interonsetratio": 0.452727}, { "pitch": 57, "onset": 1757, "interonset": 926, "interonsetratio": 1.85944}, { "pitch": 58, "onset": 2683, "interonset": 528, "interonsetratio": 0.570194}, { "pitch": 60, "onset": 3211, "interonset": 493, "interonsetratio": 0.933712}, { "pitch": 60, "onset": 3704, "interonset": 521, "interonsetratio": 1.0568}, { "pitch": 48, "onset": 4225, "interonset": 550, "interonsetratio": 1.05566}, { "pitch": 53, "onset": 4775, "interonset": 1274, "interonsetratio": 2.31636}, { "pitch": 41, "onset": 6049, "interonset": 687, "interonsetratio": 0.539246}]}}
