# Supplementary material for: Behavioral Quantification of Audiomotor Transformations in Improvising and Score-Dependent Musicians
Source: PLoS One. 2016 Nov 11;11(11):e0166033. doi: 10.1371/journal.pone.0166033 (PMC5105996; doi:10.1371/journal.pone.0166033)
Supplement: S1 Research Data — (ZIP) [file pone.0166033.s003.zip › Subject_MIDI_sequences/N3851_250S.json]

{ "N3851_250S.mid": { "symbols": [{ "pitch": 69, "onset": 158, "interonset": 1063, "interonsetratio": 1}, { "pitch": 70, "onset": 1221, "interonset": 497, "interonsetratio": 0.467545}, { "pitch": 72, "onset": 1718, "interonset": 487, "interonsetratio": 0.979879}, { "pitch": 70, "onset": 2205, "interonset": 221, "interonsetratio": 0.453799}, { "pitch": 69, "onset": 2426, "interonset": 261, "interonsetratio": 1.181}, { "pitch": 67, "onset": 2687, "interonset": 217, "interonsetratio": 0.831418}, { "pitch": 65, "onset": 2904, "interonset": 280, "interonsetratio": 1.29032}, { "pitch": 69, "onset": 3184, "interonset": 1040, "interonsetratio": 3.71429}, { "pitch": 67, "onset": 4224, "interonset": 522, "interonsetratio": 0.501923}, { "pitch": 65, "onset": 4746, "interonset": 2033, "interonsetratio": 3.89464}]}}
