# Supplementary material for: Behavioral Quantification of Audiomotor Transformations in Improvising and Score-Dependent Musicians
Source: PLoS One. 2016 Nov 11;11(11):e0166033. doi: 10.1371/journal.pone.0166033 (PMC5105996; doi:10.1371/journal.pone.0166033)
Supplement: S1 Research Data — (ZIP) [file pone.0166033.s003.zip › Subject_MIDI_sequences/N3851_311B.json]

{ "N3851_311B.mid": { "symbols": [{ "pitch": 62, "onset": 159, "interonset": 1497, "interonsetratio": 1}, { "pitch": 60, "onset": 1656, "interonset": 1427, "interonsetratio": 0.95324}, { "pitch": 59, "onset": 3083, "interonset": 302, "interonsetratio": 0.211633}, { "pitch": 60, "onset": 3385, "interonset": 362, "interonsetratio": 1.19868}, { "pitch": 59, "onset": 3747, "interonset": 352, "interonsetratio": 0.972376}, { "pitch": 57, "onset": 4099, "interonset": 416, "interonsetratio": 1.18182}, { "pitch": 55, "onset": 4515, "interonset": 1075, "interonsetratio": 2.58413}]}}
