# Supplementary material for: Behavioral Quantification of Audiomotor Transformations in Improvising and Score-Dependent Musicians
Source: PLoS One. 2016 Nov 11;11(11):e0166033. doi: 10.1371/journal.pone.0166033 (PMC5105996; doi:10.1371/journal.pone.0166033)
Supplement: S1 Research Data — (ZIP) [file pone.0166033.s003.zip › Subject_MIDI_sequences/N3851_311S.json]

{ "N3851_311S.mid": { "symbols": [{ "pitch": 71, "onset": 141, "interonset": 1488, "interonsetratio": 1}, { "pitch": 69, "onset": 1629, "interonset": 384, "interonsetratio": 0.258065}, { "pitch": 76, "onset": 2013, "interonset": 351, "interonsetratio": 0.914062}, { "pitch": 74, "onset": 2364, "interonset": 337, "interonsetratio": 0.960114}, { "pitch": 66, "onset": 2701, "interonset": 351, "interonsetratio": 1.04154}, { "pitch": 67, "onset": 3052, "interonset": 2452, "interonsetratio": 6.98575}]}}
