# Supplementary material for: Behavioral Quantification of Audiomotor Transformations in Improvising and Score-Dependent Musicians
Source: PLoS One. 2016 Nov 11;11(11):e0166033. doi: 10.1371/journal.pone.0166033 (PMC5105996; doi:10.1371/journal.pone.0166033)
Supplement: S1 Research Data — (ZIP) [file pone.0166033.s003.zip › Subject_MIDI_sequences/N3851_312B.json]

{ "N3851_312B.mid": { "symbols": [{ "pitch": 52, "onset": 337, "interonset": 1380, "interonsetratio": 1}, { "pitch": 57, "onset": 1717, "interonset": 682, "interonsetratio": 0.494203}, { "pitch": 59, "onset": 2399, "interonset": 696, "interonsetratio": 1.02053}, { "pitch": 55, "onset": 3095, "interonset": 312, "interonsetratio": 0.448276}, { "pitch": 57, "onset": 3407, "interonset": 344, "interonsetratio": 1.10256}, { "pitch": 55, "onset": 3751, "interonset": 344, "interonsetratio": 1}, { "pitch": 54, "onset": 4095, "interonset": 448, "interonsetratio": 1.30233}, { "pitch": 52, "onset": 4543, "interonset": 1614, "interonsetratio": 3.60268}]}}
