# Supplementary material for: Behavioral Quantification of Audiomotor Transformations in Improvising and Score-Dependent Musicians
Source: PLoS One. 2016 Nov 11;11(11):e0166033. doi: 10.1371/journal.pone.0166033 (PMC5105996; doi:10.1371/journal.pone.0166033)
Supplement: S1 Research Data — (ZIP) [file pone.0166033.s003.zip › Subject_MIDI_sequences/N3851_312S.json]

{ "N3851_312S.mid": { "symbols": [{ "pitch": 67, "onset": 271, "interonset": 1405, "interonsetratio": 1}, { "pitch": 66, "onset": 1676, "interonset": 357, "interonsetratio": 0.254093}, { "pitch": 72, "onset": 2033, "interonset": 344, "interonsetratio": 0.963585}, { "pitch": 71, "onset": 2377, "interonset": 307, "interonsetratio": 0.892442}, { "pitch": 63, "onset": 2684, "interonset": 378, "interonsetratio": 1.23127}, { "pitch": 64, "onset": 3062, "interonset": 3111, "interonsetratio": 8.23016}]}}
