# Supplementary material for: Behavioral Quantification of Audiomotor Transformations in Improvising and Score-Dependent Musicians
Source: PLoS One. 2016 Nov 11;11(11):e0166033. doi: 10.1371/journal.pone.0166033 (PMC5105996; doi:10.1371/journal.pone.0166033)
Supplement: S1 Research Data — (ZIP) [file pone.0166033.s003.zip › Subject_MIDI_sequences/N3851_321B.json]

{ "N3851_321B.mid": { "symbols": [{ "pitch": 59, "onset": 227, "interonset": 554, "interonsetratio": 1}, { "pitch": 55, "onset": 781, "interonset": 468, "interonsetratio": 0.844765}, { "pitch": 60, "onset": 1249, "interonset": 499, "interonsetratio": 1.06624}, { "pitch": 57, "onset": 1748, "interonset": 495, "interonsetratio": 0.991984}, { "pitch": 62, "onset": 2243, "interonset": 480, "interonsetratio": 0.969697}, { "pitch": 60, "onset": 2723, "interonset": 558, "interonsetratio": 1.1625}, { "pitch": 59, "onset": 3281, "interonset": 735, "interonsetratio": 1.3172}]}}
