# Supplementary material for: Behavioral Quantification of Audiomotor Transformations in Improvising and Score-Dependent Musicians
Source: PLoS One. 2016 Nov 11;11(11):e0166033. doi: 10.1371/journal.pone.0166033 (PMC5105996; doi:10.1371/journal.pone.0166033)
Supplement: S1 Research Data — (ZIP) [file pone.0166033.s003.zip › Subject_MIDI_sequences/N3851_321S.json]

{ "N3851_321S.mid": { "symbols": [{ "pitch": 62, "onset": 216, "interonset": 533, "interonsetratio": 1}, { "pitch": 67, "onset": 749, "interonset": 498, "interonsetratio": 0.934334}, { "pitch": 64, "onset": 1247, "interonset": 494, "interonsetratio": 0.991968}, { "pitch": 69, "onset": 1741, "interonset": 492, "interonsetratio": 0.995951}, { "pitch": 67, "onset": 2233, "interonset": 243, "interonsetratio": 0.493902}, { "pitch": 66, "onset": 2476, "interonset": 252, "interonsetratio": 1.03704}, { "pitch": 64, "onset": 2728, "interonset": 252, "interonsetratio": 1}, { "pitch": 66, "onset": 2980, "interonset": 277, "interonsetratio": 1.09921}, { "pitch": 67, "onset": 3257, "interonset": 764, "interonsetratio": 2.75812}]}}
