# Supplementary material for: Behavioral Quantification of Audiomotor Transformations in Improvising and Score-Dependent Musicians
Source: PLoS One. 2016 Nov 11;11(11):e0166033. doi: 10.1371/journal.pone.0166033 (PMC5105996; doi:10.1371/journal.pone.0166033)
Supplement: S1 Research Data — (ZIP) [file pone.0166033.s003.zip › Subject_MIDI_sequences/N3851_322B.json]

{ "N3851_322B.mid": { "symbols": [{ "pitch": 55, "onset": 145, "interonset": 533, "interonsetratio": 1}, { "pitch": 52, "onset": 678, "interonset": 491, "interonsetratio": 0.921201}, { "pitch": 57, "onset": 1169, "interonset": 457, "interonsetratio": 0.930754}, { "pitch": 54, "onset": 1626, "interonset": 538, "interonsetratio": 1.17724}, { "pitch": 59, "onset": 2164, "interonset": 480, "interonsetratio": 0.892193}, { "pitch": 57, "onset": 2644, "interonset": 587, "interonsetratio": 1.22292}, { "pitch": 55, "onset": 3231, "interonset": 918, "interonsetratio": 1.56388}]}}
