# Supplementary material for: Behavioral Quantification of Audiomotor Transformations in Improvising and Score-Dependent Musicians
Source: PLoS One. 2016 Nov 11;11(11):e0166033. doi: 10.1371/journal.pone.0166033 (PMC5105996; doi:10.1371/journal.pone.0166033)
Supplement: S1 Research Data — (ZIP) [file pone.0166033.s003.zip › Subject_MIDI_sequences/N3851_322S.json]

{ "N3851_322S.mid": { "symbols": [{ "pitch": 59, "onset": 152, "interonset": 495, "interonsetratio": 1}, { "pitch": 64, "onset": 647, "interonset": 500, "interonsetratio": 1.0101}, { "pitch": 61, "onset": 1147, "interonset": 483, "interonsetratio": 0.966}, { "pitch": 66, "onset": 1630, "interonset": 508, "interonsetratio": 1.05176}, { "pitch": 64, "onset": 2138, "interonset": 246, "interonsetratio": 0.484252}, { "pitch": 63, "onset": 2384, "interonset": 262, "interonsetratio": 1.06504}, { "pitch": 61, "onset": 2646, "interonset": 251, "interonsetratio": 0.958015}, { "pitch": 63, "onset": 2897, "interonset": 296, "interonsetratio": 1.17928}, { "pitch": 64, "onset": 3193, "interonset": 981, "interonsetratio": 3.31419}]}}
