# Supplementary material for: Behavioral Quantification of Audiomotor Transformations in Improvising and Score-Dependent Musicians
Source: PLoS One. 2016 Nov 11;11(11):e0166033. doi: 10.1371/journal.pone.0166033 (PMC5105996; doi:10.1371/journal.pone.0166033)
Supplement: S1 Research Data — (ZIP) [file pone.0166033.s003.zip › Subject_MIDI_sequences/N3851_331B.json]

{ "N3851_331B.mid": { "symbols": [{ "pitch": 59, "onset": 663, "interonset": 715, "interonsetratio": 1}, { "pitch": 57, "onset": 1378, "interonset": 265, "interonsetratio": 0.370629}, { "pitch": 55, "onset": 1643, "interonset": 474, "interonsetratio": 1.78868}, { "pitch": 57, "onset": 2117, "interonset": 505, "interonsetratio": 1.0654}, { "pitch": 60, "onset": 2622, "interonset": 480, "interonsetratio": 0.950495}, { "pitch": 62, "onset": 3102, "interonset": 483, "interonsetratio": 1.00625}, { "pitch": 55, "onset": 3585, "interonset": 707, "interonsetratio": 1.46377}]}}
