# Supplementary material for: Behavioral Quantification of Audiomotor Transformations in Improvising and Score-Dependent Musicians
Source: PLoS One. 2016 Nov 11;11(11):e0166033. doi: 10.1371/journal.pone.0166033 (PMC5105996; doi:10.1371/journal.pone.0166033)
Supplement: S1 Research Data — (ZIP) [file pone.0166033.s003.zip › Subject_MIDI_sequences/N3851_331S.json]

{ "N3851_331S.mid": { "symbols": [{ "pitch": 62, "onset": 146, "interonset": 232, "interonsetratio": 1}, { "pitch": 62, "onset": 378, "interonset": 265, "interonsetratio": 1.14224}, { "pitch": 67, "onset": 643, "interonset": 505, "interonsetratio": 1.90566}, { "pitch": 71, "onset": 1148, "interonset": 476, "interonsetratio": 0.942574}, { "pitch": 74, "onset": 1624, "interonset": 489, "interonsetratio": 1.02731}, { "pitch": 72, "onset": 2113, "interonset": 256, "interonsetratio": 0.523517}, { "pitch": 71, "onset": 2369, "interonset": 206, "interonsetratio": 0.804688}, { "pitch": 72, "onset": 2575, "interonset": 246, "interonsetratio": 1.19417}, { "pitch": 69, "onset": 2821, "interonset": 273, "interonsetratio": 1.10976}, { "pitch": 67, "onset": 3094, "interonset": 203, "interonsetratio": 0.74359}, { "pitch": 66, "onset": 3297, "interonset": 275, "interonsetratio": 1.35468}, { "pitch": 67, "onset": 3572, "interonset": 750, "interonsetratio": 2.72727}]}}
