# Supplementary material for: Behavioral Quantification of Audiomotor Transformations in Improvising and Score-Dependent Musicians
Source: PLoS One. 2016 Nov 11;11(11):e0166033. doi: 10.1371/journal.pone.0166033 (PMC5105996; doi:10.1371/journal.pone.0166033)
Supplement: S1 Research Data — (ZIP) [file pone.0166033.s003.zip › Subject_MIDI_sequences/N3851_332B.json]

{ "N3851_332B.mid": { "symbols": [{ "pitch": 55, "onset": 638, "interonset": 228, "interonsetratio": 1}, { "pitch": 57, "onset": 866, "interonset": 230, "interonsetratio": 1.00877}, { "pitch": 55, "onset": 1096, "interonset": 191, "interonsetratio": 0.830435}, { "pitch": 54, "onset": 1287, "interonset": 291, "interonsetratio": 1.52356}, { "pitch": 52, "onset": 1578, "interonset": 503, "interonsetratio": 1.72852}, { "pitch": 57, "onset": 2081, "interonset": 461, "interonsetratio": 0.916501}, { "pitch": 54, "onset": 2542, "interonset": 485, "interonsetratio": 1.05206}, { "pitch": 59, "onset": 3027, "interonset": 507, "interonsetratio": 1.04536}, { "pitch": 52, "onset": 3534, "interonset": 1244, "interonsetratio": 2.45365}]}}
