# Supplementary material for: Behavioral Quantification of Audiomotor Transformations in Improvising and Score-Dependent Musicians
Source: PLoS One. 2016 Nov 11;11(11):e0166033. doi: 10.1371/journal.pone.0166033 (PMC5105996; doi:10.1371/journal.pone.0166033)
Supplement: S1 Research Data — (ZIP) [file pone.0166033.s003.zip › Subject_MIDI_sequences/N3851_332S.json]

{ "N3851_332S.mid": { "symbols": [{ "pitch": 59, "onset": 116, "interonset": 261, "interonsetratio": 1}, { "pitch": 59, "onset": 377, "interonset": 245, "interonsetratio": 0.938697}, { "pitch": 64, "onset": 622, "interonset": 458, "interonsetratio": 1.86939}, { "pitch": 67, "onset": 1080, "interonset": 487, "interonsetratio": 1.06332}, { "pitch": 71, "onset": 1567, "interonset": 492, "interonsetratio": 1.01027}, { "pitch": 69, "onset": 2059, "interonset": 247, "interonsetratio": 0.502033}, { "pitch": 67, "onset": 2306, "interonset": 221, "interonsetratio": 0.894737}, { "pitch": 69, "onset": 2527, "interonset": 235, "interonsetratio": 1.06335}, { "pitch": 66, "onset": 2762, "interonset": 257, "interonsetratio": 1.09362}, { "pitch": 64, "onset": 3019, "interonset": 220, "interonsetratio": 0.856031}, { "pitch": 63, "onset": 3239, "interonset": 290, "interonsetratio": 1.31818}, { "pitch": 64, "onset": 3529, "interonset": 1291, "interonsetratio": 4.45172}]}}
