# Supplementary material for: Behavioral Quantification of Audiomotor Transformations in Improvising and Score-Dependent Musicians
Source: PLoS One. 2016 Nov 11;11(11):e0166033. doi: 10.1371/journal.pone.0166033 (PMC5105996; doi:10.1371/journal.pone.0166033)
Supplement: S1 Research Data — (ZIP) [file pone.0166033.s003.zip › Subject_MIDI_sequences/N3851_341B.json]

{ "N3851_341B.mid": { "symbols": [{ "pitch": 55, "onset": 164, "interonset": 1159, "interonsetratio": 1}, { "pitch": 59, "onset": 1323, "interonset": 555, "interonsetratio": 0.478861}, { "pitch": 60, "onset": 1878, "interonset": 1113, "interonsetratio": 2.00541}, { "pitch": 57, "onset": 2991, "interonset": 577, "interonsetratio": 0.518419}, { "pitch": 62, "onset": 3568, "interonset": 1122, "interonsetratio": 1.94454}, { "pitch": 50, "onset": 4690, "interonset": 572, "interonsetratio": 0.509804}, { "pitch": 55, "onset": 5262, "interonset": 1350, "interonsetratio": 2.36014}]}}
