# Supplementary material for: Behavioral Quantification of Audiomotor Transformations in Improvising and Score-Dependent Musicians
Source: PLoS One. 2016 Nov 11;11(11):e0166033. doi: 10.1371/journal.pone.0166033 (PMC5105996; doi:10.1371/journal.pone.0166033)
Supplement: S1 Research Data — (ZIP) [file pone.0166033.s003.zip › Subject_MIDI_sequences/N3851_341S.json]

{ "N3851_341S.mid": { "symbols": [{ "pitch": 71, "onset": 152, "interonset": 612, "interonsetratio": 1}, { "pitch": 67, "onset": 764, "interonset": 544, "interonsetratio": 0.888889}, { "pitch": 79, "onset": 1308, "interonset": 841, "interonsetratio": 1.54596}, { "pitch": 78, "onset": 2149, "interonset": 300, "interonsetratio": 0.356718}, { "pitch": 76, "onset": 2449, "interonset": 249, "interonsetratio": 0.83}, { "pitch": 74, "onset": 2698, "interonset": 300, "interonsetratio": 1.20482}, { "pitch": 72, "onset": 2998, "interonset": 257, "interonsetratio": 0.856667}, { "pitch": 71, "onset": 3255, "interonset": 298, "interonsetratio": 1.15953}, { "pitch": 71, "onset": 3553, "interonset": 583, "interonsetratio": 1.95638}, { "pitch": 69, "onset": 4136, "interonset": 516, "interonsetratio": 0.885077}, { "pitch": 66, "onset": 4652, "interonset": 574, "interonsetratio": 1.1124}, { "pitch": 72, "onset": 5226, "interonset": 625, "interonsetratio": 1.08885}, { "pitch": 71, "onset": 5851, "interonset": 758, "interonsetratio": 1.2128}]}}
