# Supplementary material for: Behavioral Quantification of Audiomotor Transformations in Improvising and Score-Dependent Musicians
Source: PLoS One. 2016 Nov 11;11(11):e0166033. doi: 10.1371/journal.pone.0166033 (PMC5105996; doi:10.1371/journal.pone.0166033)
Supplement: S1 Research Data — (ZIP) [file pone.0166033.s003.zip › Subject_MIDI_sequences/N3851_342B.json]

{ "N3851_342B.mid": { "symbols": [{ "pitch": 55, "onset": 298, "interonset": 1611, "interonsetratio": 1}, { "pitch": 52, "onset": 1909, "interonset": 481, "interonsetratio": 0.298572}, { "pitch": 52, "onset": 2390, "interonset": 568, "interonsetratio": 1.18087}, { "pitch": 57, "onset": 2958, "interonset": 1047, "interonsetratio": 1.84331}, { "pitch": 54, "onset": 4005, "interonset": 568, "interonsetratio": 0.542502}, { "pitch": 59, "onset": 4573, "interonset": 1106, "interonsetratio": 1.94718}, { "pitch": 47, "onset": 5679, "interonset": 525, "interonsetratio": 0.474684}, { "pitch": 52, "onset": 6204, "interonset": 1356, "interonsetratio": 2.58286}, { "pitch": 40, "onset": 7560, "interonset": 1281, "interonsetratio": 0.94469}]}}
