# Supplementary material for: Behavioral Quantification of Audiomotor Transformations in Improvising and Score-Dependent Musicians
Source: PLoS One. 2016 Nov 11;11(11):e0166033. doi: 10.1371/journal.pone.0166033 (PMC5105996; doi:10.1371/journal.pone.0166033)
Supplement: S1 Research Data — (ZIP) [file pone.0166033.s003.zip › Subject_MIDI_sequences/N3851_342S.json]

{ "N3851_342S.mid": { "symbols": [{ "pitch": 64, "onset": 299, "interonset": 597, "interonsetratio": 1}, { "pitch": 59, "onset": 896, "interonset": 1032, "interonsetratio": 1.72864}, { "pitch": 76, "onset": 1928, "interonset": 498, "interonsetratio": 0.482558}, { "pitch": 76, "onset": 2426, "interonset": 815, "interonsetratio": 1.63655}, { "pitch": 74, "onset": 3241, "interonset": 247, "interonsetratio": 0.303067}, { "pitch": 72, "onset": 3488, "interonset": 248, "interonsetratio": 1.00405}, { "pitch": 71, "onset": 3736, "interonset": 271, "interonsetratio": 1.09274}, { "pitch": 69, "onset": 4007, "interonset": 240, "interonsetratio": 0.885609}, { "pitch": 67, "onset": 4247, "interonset": 295, "interonsetratio": 1.22917}, { "pitch": 67, "onset": 4542, "interonset": 541, "interonsetratio": 1.8339}, { "pitch": 66, "onset": 5083, "interonset": 1090, "interonsetratio": 2.01479}, { "pitch": 69, "onset": 6173, "interonset": 592, "interonsetratio": 0.543119}, { "pitch": 67, "onset": 6765, "interonset": 2059, "interonsetratio": 3.47804}]}}
