# Supplementary material for: Behavioral Quantification of Audiomotor Transformations in Improvising and Score-Dependent Musicians
Source: PLoS One. 2016 Nov 11;11(11):e0166033. doi: 10.1371/journal.pone.0166033 (PMC5105996; doi:10.1371/journal.pone.0166033)
Supplement: S1 Research Data — (ZIP) [file pone.0166033.s003.zip › Subject_MIDI_sequences/N3851_351B.json]

{ "N3851_351B.mid": { "symbols": [{ "pitch": 55, "onset": 124, "interonset": 508, "interonsetratio": 1}, { "pitch": 43, "onset": 632, "interonset": 942, "interonsetratio": 1.85433}, { "pitch": 54, "onset": 1574, "interonset": 470, "interonsetratio": 0.498938}, { "pitch": 55, "onset": 2044, "interonset": 676, "interonsetratio": 1.4383}, { "pitch": 59, "onset": 2720, "interonset": 230, "interonsetratio": 0.340237}, { "pitch": 57, "onset": 2950, "interonset": 226, "interonsetratio": 0.982609}, { "pitch": 50, "onset": 3176, "interonset": 247, "interonsetratio": 1.09292}, { "pitch": 62, "onset": 3423, "interonset": 209, "interonsetratio": 0.846154}, { "pitch": 60, "onset": 3632, "interonset": 286, "interonsetratio": 1.36842}, { "pitch": 59, "onset": 3918, "interonset": 521, "interonsetratio": 1.82168}, { "pitch": 55, "onset": 4439, "interonset": 287, "interonsetratio": 0.550864}]}}
