# Supplementary material for: Behavioral Quantification of Audiomotor Transformations in Improvising and Score-Dependent Musicians
Source: PLoS One. 2016 Nov 11;11(11):e0166033. doi: 10.1371/journal.pone.0166033 (PMC5105996; doi:10.1371/journal.pone.0166033)
Supplement: S1 Research Data — (ZIP) [file pone.0166033.s003.zip › Subject_MIDI_sequences/N3851_351S.json]

{ "N3851_351S.mid": { "symbols": [{ "pitch": 67, "onset": 116, "interonset": 738, "interonsetratio": 1}, { "pitch": 71, "onset": 854, "interonset": 232, "interonsetratio": 0.314363}, { "pitch": 69, "onset": 1086, "interonset": 249, "interonsetratio": 1.07328}, { "pitch": 62, "onset": 1335, "interonset": 240, "interonsetratio": 0.963855}, { "pitch": 74, "onset": 1575, "interonset": 198, "interonsetratio": 0.825}, { "pitch": 72, "onset": 1773, "interonset": 255, "interonsetratio": 1.28788}, { "pitch": 71, "onset": 2028, "interonset": 237, "interonsetratio": 0.929412}, { "pitch": 67, "onset": 2265, "interonset": 235, "interonsetratio": 0.991561}, { "pitch": 79, "onset": 2500, "interonset": 904, "interonsetratio": 3.84681}, { "pitch": 78, "onset": 3404, "interonset": 497, "interonsetratio": 0.549779}, { "pitch": 79, "onset": 3901, "interonset": 736, "interonsetratio": 1.48089}]}}
