# Supplementary material for: Behavioral Quantification of Audiomotor Transformations in Improvising and Score-Dependent Musicians
Source: PLoS One. 2016 Nov 11;11(11):e0166033. doi: 10.1371/journal.pone.0166033 (PMC5105996; doi:10.1371/journal.pone.0166033)
Supplement: S1 Research Data — (ZIP) [file pone.0166033.s003.zip › Subject_MIDI_sequences/N3851_352B.json]

{ "N3851_352B.mid": { "symbols": [{ "pitch": 52, "onset": 748, "interonset": 480, "interonsetratio": 1}, { "pitch": 57, "onset": 1228, "interonset": 429, "interonsetratio": 0.89375}, { "pitch": 51, "onset": 1657, "interonset": 464, "interonsetratio": 1.08159}, { "pitch": 52, "onset": 2121, "interonset": 662, "interonsetratio": 1.42672}, { "pitch": 55, "onset": 2783, "interonset": 250, "interonsetratio": 0.377644}, { "pitch": 54, "onset": 3033, "interonset": 218, "interonsetratio": 0.872}, { "pitch": 47, "onset": 3251, "interonset": 293, "interonsetratio": 1.34404}, { "pitch": 59, "onset": 3544, "interonset": 183, "interonsetratio": 0.624573}, { "pitch": 57, "onset": 3727, "interonset": 258, "interonsetratio": 1.40984}, { "pitch": 55, "onset": 3985, "interonset": 531, "interonsetratio": 2.05814}, { "pitch": 52, "onset": 4516, "interonset": 859, "interonsetratio": 1.6177}]}}
