# Supplementary material for: Behavioral Quantification of Audiomotor Transformations in Improvising and Score-Dependent Musicians
Source: PLoS One. 2016 Nov 11;11(11):e0166033. doi: 10.1371/journal.pone.0166033 (PMC5105996; doi:10.1371/journal.pone.0166033)
Supplement: S1 Research Data — (ZIP) [file pone.0166033.s003.zip › Subject_MIDI_sequences/N3851_352S.json]

{ "N3851_352S.mid": { "symbols": [{ "pitch": 64, "onset": 264, "interonset": 704, "interonsetratio": 1}, { "pitch": 67, "onset": 968, "interonset": 228, "interonsetratio": 0.323864}, { "pitch": 66, "onset": 1196, "interonset": 259, "interonsetratio": 1.13596}, { "pitch": 59, "onset": 1455, "interonset": 215, "interonsetratio": 0.830116}, { "pitch": 71, "onset": 1670, "interonset": 197, "interonsetratio": 0.916279}, { "pitch": 69, "onset": 1867, "interonset": 239, "interonsetratio": 1.2132}, { "pitch": 67, "onset": 2106, "interonset": 228, "interonsetratio": 0.953975}, { "pitch": 64, "onset": 2334, "interonset": 255, "interonsetratio": 1.11842}, { "pitch": 76, "onset": 2589, "interonset": 889, "interonsetratio": 3.48627}, { "pitch": 75, "onset": 3478, "interonset": 494, "interonsetratio": 0.555681}, { "pitch": 76, "onset": 3972, "interonset": 855, "interonsetratio": 1.73077}]}}
