# Supplementary material for: Behavioral Quantification of Audiomotor Transformations in Improvising and Score-Dependent Musicians
Source: PLoS One. 2016 Nov 11;11(11):e0166033. doi: 10.1371/journal.pone.0166033 (PMC5105996; doi:10.1371/journal.pone.0166033)
Supplement: S1 Research Data — (ZIP) [file pone.0166033.s003.zip › Subject_MIDI_sequences/N3851_410B.json]

{ "N3851_410B.mid": { "symbols": [{ "pitch": 53, "onset": 129, "interonset": 925, "interonsetratio": 1}, { "pitch": 57, "onset": 1054, "interonset": 435, "interonsetratio": 0.47027}, { "pitch": 58, "onset": 1489, "interonset": 915, "interonsetratio": 2.10345}, { "pitch": 46, "onset": 2404, "interonset": 497, "interonsetratio": 0.543169}, { "pitch": 48, "onset": 2901, "interonset": 927, "interonsetratio": 1.86519}, { "pitch": 48, "onset": 3828, "interonset": 530, "interonsetratio": 0.571737}, { "pitch": 53, "onset": 4358, "interonset": 483, "interonsetratio": 0.911321}, { "pitch": 48, "onset": 4841, "interonset": 723, "interonsetratio": 1.49689}, { "pitch": 41, "onset": 5564, "interonset": 857, "interonsetratio": 1.18534}]}}
