# Supplementary material for: Behavioral Quantification of Audiomotor Transformations in Improvising and Score-Dependent Musicians
Source: PLoS One. 2016 Nov 11;11(11):e0166033. doi: 10.1371/journal.pone.0166033 (PMC5105996; doi:10.1371/journal.pone.0166033)
Supplement: S1 Research Data — (ZIP) [file pone.0166033.s003.zip › Subject_MIDI_sequences/N3851_410S.json]

{ "N3851_410S.mid": { "symbols": [{ "pitch": 77, "onset": 103, "interonset": 257, "interonsetratio": 1}, { "pitch": 81, "onset": 360, "interonset": 220, "interonsetratio": 0.856031}, { "pitch": 72, "onset": 580, "interonset": 440, "interonsetratio": 2}, { "pitch": 72, "onset": 1020, "interonset": 454, "interonsetratio": 1.03182}, { "pitch": 74, "onset": 1474, "interonset": 234, "interonsetratio": 0.515419}, { "pitch": 77, "onset": 1708, "interonset": 205, "interonsetratio": 0.876068}, { "pitch": 70, "onset": 1913, "interonset": 453, "interonsetratio": 2.20976}, { "pitch": 70, "onset": 2366, "interonset": 497, "interonsetratio": 1.09713}, { "pitch": 69, "onset": 2863, "interonset": 230, "interonsetratio": 0.462777}, { "pitch": 72, "onset": 3093, "interonset": 228, "interonsetratio": 0.991304}, { "pitch": 65, "onset": 3321, "interonset": 460, "interonsetratio": 2.01754}, { "pitch": 64, "onset": 3781, "interonset": 538, "interonsetratio": 1.16957}, { "pitch": 64, "onset": 4319, "interonset": 1205, "interonsetratio": 2.23978}, { "pitch": 65, "onset": 5524, "interonset": 866, "interonsetratio": 0.718672}]}}
