# Supplementary material for: Behavioral Quantification of Audiomotor Transformations in Improvising and Score-Dependent Musicians
Source: PLoS One. 2016 Nov 11;11(11):e0166033. doi: 10.1371/journal.pone.0166033 (PMC5105996; doi:10.1371/journal.pone.0166033)
Supplement: S1 Research Data — (ZIP) [file pone.0166033.s003.zip › Subject_MIDI_sequences/N3851_420B.json]

{ "N3851_420B.mid": { "symbols": [{ "pitch": 41, "onset": 188, "interonset": 502, "interonsetratio": 1}, { "pitch": 48, "onset": 690, "interonset": 983, "interonsetratio": 1.95817}, { "pitch": 46, "onset": 1673, "interonset": 2088, "interonsetratio": 2.12411}, { "pitch": 48, "onset": 3761, "interonset": 972, "interonsetratio": 0.465517}, { "pitch": 53, "onset": 4733, "interonset": 559, "interonsetratio": 0.575103}, { "pitch": 48, "onset": 5292, "interonset": 2012, "interonsetratio": 3.59928}, { "pitch": 41, "onset": 7304, "interonset": 714, "interonsetratio": 0.354871}]}}
