# Supplementary material for: Behavioral Quantification of Audiomotor Transformations in Improvising and Score-Dependent Musicians
Source: PLoS One. 2016 Nov 11;11(11):e0166033. doi: 10.1371/journal.pone.0166033 (PMC5105996; doi:10.1371/journal.pone.0166033)
Supplement: S1 Research Data — (ZIP) [file pone.0166033.s003.zip › Subject_MIDI_sequences/N3851_420S.json]

{ "N3851_420S.mid": { "symbols": [{ "pitch": 69, "onset": 141, "interonset": 1056, "interonsetratio": 1}, { "pitch": 69, "onset": 1197, "interonset": 971, "interonsetratio": 0.919508}, { "pitch": 67, "onset": 2168, "interonset": 765, "interonsetratio": 0.787848}, { "pitch": 70, "onset": 2933, "interonset": 267, "interonsetratio": 0.34902}, { "pitch": 67, "onset": 3200, "interonset": 256, "interonsetratio": 0.958801}, { "pitch": 64, "onset": 3456, "interonset": 271, "interonsetratio": 1.05859}, { "pitch": 72, "onset": 3727, "interonset": 987, "interonsetratio": 3.64207}, { "pitch": 65, "onset": 4714, "interonset": 1584, "interonsetratio": 1.60486}, { "pitch": 62, "onset": 6298, "interonset": 265, "interonsetratio": 0.167298}, { "pitch": 69, "onset": 6563, "interonset": 10, "interonsetratio": 0.0377358}, { "pitch": 67, "onset": 6573, "interonset": 138, "interonsetratio": 13.8}, { "pitch": 67, "onset": 6711, "interonset": 272, "interonsetratio": 1.97101}, { "pitch": 64, "onset": 6983, "interonset": 481, "interonsetratio": 1.76838}, { "pitch": 65, "onset": 7464, "interonset": 599, "interonsetratio": 1.24532}]}}
