# Supplementary material for: Behavioral Quantification of Audiomotor Transformations in Improvising and Score-Dependent Musicians
Source: PLoS One. 2016 Nov 11;11(11):e0166033. doi: 10.1371/journal.pone.0166033 (PMC5105996; doi:10.1371/journal.pone.0166033)
Supplement: S1 Research Data — (ZIP) [file pone.0166033.s003.zip › Subject_MIDI_sequences/N3851_430B.json]

{ "N3851_430B.mid": { "symbols": [{ "pitch": 55, "onset": 172, "interonset": 528, "interonsetratio": 1}, { "pitch": 59, "onset": 700, "interonset": 552, "interonsetratio": 1.04545}, { "pitch": 55, "onset": 1252, "interonset": 462, "interonsetratio": 0.836957}, { "pitch": 60, "onset": 1714, "interonset": 526, "interonsetratio": 1.13853}, { "pitch": 48, "onset": 2240, "interonset": 503, "interonsetratio": 0.956274}, { "pitch": 56, "onset": 2743, "interonset": 536, "interonsetratio": 1.06561}, { "pitch": 52, "onset": 3279, "interonset": 555, "interonsetratio": 1.03545}, { "pitch": 57, "onset": 3834, "interonset": 294, "interonsetratio": 0.52973}]}}
