# Supplementary material for: Behavioral Quantification of Audiomotor Transformations in Improvising and Score-Dependent Musicians
Source: PLoS One. 2016 Nov 11;11(11):e0166033. doi: 10.1371/journal.pone.0166033 (PMC5105996; doi:10.1371/journal.pone.0166033)
Supplement: S1 Research Data — (ZIP) [file pone.0166033.s003.zip › Subject_MIDI_sequences/N3851_430S.json]

{ "N3851_430S.mid": { "symbols": [{ "pitch": 71, "onset": 133, "interonset": 266, "interonsetratio": 1}, { "pitch": 67, "onset": 399, "interonset": 297, "interonsetratio": 1.11654}, { "pitch": 79, "onset": 696, "interonset": 520, "interonsetratio": 1.75084}, { "pitch": 74, "onset": 1216, "interonset": 218, "interonsetratio": 0.419231}, { "pitch": 77, "onset": 1434, "interonset": 273, "interonsetratio": 1.25229}, { "pitch": 76, "onset": 1707, "interonset": 529, "interonsetratio": 1.93773}, { "pitch": 76, "onset": 2236, "interonset": 238, "interonsetratio": 0.449905}, { "pitch": 69, "onset": 2474, "interonset": 257, "interonsetratio": 1.07983}, { "pitch": 76, "onset": 2731, "interonset": 506, "interonsetratio": 1.96887}, { "pitch": 71, "onset": 3237, "interonset": 250, "interonsetratio": 0.494071}, { "pitch": 74, "onset": 3487, "interonset": 319, "interonsetratio": 1.276}, { "pitch": 72, "onset": 3806, "interonset": 326, "interonsetratio": 1.02194}]}}
