# Supplementary material for: Behavioral Quantification of Audiomotor Transformations in Improvising and Score-Dependent Musicians
Source: PLoS One. 2016 Nov 11;11(11):e0166033. doi: 10.1371/journal.pone.0166033 (PMC5105996; doi:10.1371/journal.pone.0166033)
Supplement: S1 Research Data — (ZIP) [file pone.0166033.s003.zip › Subject_MIDI_sequences/N3851_440B.json]

{ "N3851_440B.mid": { "symbols": [{ "pitch": 43, "onset": 113, "interonset": 1375, "interonsetratio": 1}, { "pitch": 43, "onset": 1488, "interonset": 1310, "interonsetratio": 0.952727}, { "pitch": 43, "onset": 2798, "interonset": 1480, "interonsetratio": 1.12977}, { "pitch": 43, "onset": 4278, "interonset": 3065, "interonsetratio": 2.07095}]}}
