# Supplementary material for: Behavioral Quantification of Audiomotor Transformations in Improvising and Score-Dependent Musicians
Source: PLoS One. 2016 Nov 11;11(11):e0166033. doi: 10.1371/journal.pone.0166033 (PMC5105996; doi:10.1371/journal.pone.0166033)
Supplement: S1 Research Data — (ZIP) [file pone.0166033.s003.zip › Subject_MIDI_sequences/N3851_440S.json]

{ "N3851_440S.mid": { "symbols": [{ "pitch": 71, "onset": 127, "interonset": 345, "interonsetratio": 1}, { "pitch": 62, "onset": 472, "interonset": 314, "interonsetratio": 0.910145}, { "pitch": 62, "onset": 786, "interonset": 350, "interonsetratio": 1.11465}, { "pitch": 71, "onset": 1136, "interonset": 331, "interonsetratio": 0.945714}, { "pitch": 70, "onset": 1467, "interonset": 988, "interonsetratio": 2.98489}, { "pitch": 70, "onset": 2455, "interonset": 350, "interonsetratio": 0.354251}, { "pitch": 71, "onset": 2805, "interonset": 318, "interonsetratio": 0.908571}, { "pitch": 67, "onset": 3123, "interonset": 366, "interonsetratio": 1.15094}, { "pitch": 64, "onset": 3489, "interonset": 343, "interonsetratio": 0.937158}, { "pitch": 58, "onset": 3832, "interonset": 409, "interonsetratio": 1.19242}, { "pitch": 62, "onset": 4241, "interonset": 3072, "interonsetratio": 7.511}]}}
