# Supplementary material for: Behavioral Quantification of Audiomotor Transformations in Improvising and Score-Dependent Musicians
Source: PLoS One. 2016 Nov 11;11(11):e0166033. doi: 10.1371/journal.pone.0166033 (PMC5105996; doi:10.1371/journal.pone.0166033)
Supplement: S1 Research Data — (ZIP) [file pone.0166033.s003.zip › Subject_MIDI_sequences/N3851_450B.json]

{ "N3851_450B.mid": { "symbols": [{ "pitch": 45, "onset": 137, "interonset": 1782, "interonsetratio": 1}, { "pitch": 50, "onset": 1919, "interonset": 597, "interonsetratio": 0.335017}, { "pitch": 47, "onset": 2516, "interonset": 990, "interonsetratio": 1.65829}, { "pitch": 52, "onset": 3506, "interonset": 244, "interonsetratio": 0.246465}, { "pitch": 50, "onset": 3750, "interonset": 311, "interonsetratio": 1.27459}, { "pitch": 48, "onset": 4061, "interonset": 516, "interonsetratio": 1.65916}, { "pitch": 50, "onset": 4577, "interonset": 540, "interonsetratio": 1.04651}, { "pitch": 52, "onset": 5117, "interonset": 601, "interonsetratio": 1.11296}, { "pitch": 45, "onset": 5718, "interonset": 1514, "interonsetratio": 2.51913}]}}
