# Supplementary material for: Behavioral Quantification of Audiomotor Transformations in Improvising and Score-Dependent Musicians
Source: PLoS One. 2016 Nov 11;11(11):e0166033. doi: 10.1371/journal.pone.0166033 (PMC5105996; doi:10.1371/journal.pone.0166033)
Supplement: S1 Research Data — (ZIP) [file pone.0166033.s003.zip › Subject_MIDI_sequences/N3851_450S.json]

{ "N3851_450S.mid": { "symbols": [{ "pitch": 64, "onset": 122, "interonset": 876, "interonsetratio": 1}, { "pitch": 67, "onset": 998, "interonset": 896, "interonsetratio": 1.02283}, { "pitch": 66, "onset": 1894, "interonset": 304, "interonsetratio": 0.339286}, { "pitch": 62, "onset": 2198, "interonset": 292, "interonsetratio": 0.960526}, { "pitch": 71, "onset": 2490, "interonset": 469, "interonsetratio": 1.60616}, { "pitch": 66, "onset": 2959, "interonset": 538, "interonsetratio": 1.14712}, { "pitch": 68, "onset": 3497, "interonset": 529, "interonsetratio": 0.983271}, { "pitch": 69, "onset": 4026, "interonset": 802, "interonsetratio": 1.51607}, { "pitch": 72, "onset": 4828, "interonset": 301, "interonsetratio": 0.375312}, { "pitch": 71, "onset": 5129, "interonset": 261, "interonsetratio": 0.86711}, { "pitch": 68, "onset": 5390, "interonset": 308, "interonsetratio": 1.18008}, { "pitch": 69, "onset": 5698, "interonset": 1533, "interonsetratio": 4.97727}]}}
