# Supplementary material for: Behavioral Quantification of Audiomotor Transformations in Improvising and Score-Dependent Musicians
Source: PLoS One. 2016 Nov 11;11(11):e0166033. doi: 10.1371/journal.pone.0166033 (PMC5105996; doi:10.1371/journal.pone.0166033)
Supplement: S1 Research Data — (ZIP) [file pone.0166033.s003.zip › Subject_MIDI_sequences/N3851_510B.json]

{ "N3851_510B.mid": { "symbols": [{ "pitch": 55, "onset": 190, "interonset": 938, "interonsetratio": 1}, { "pitch": 57, "onset": 1128, "interonset": 435, "interonsetratio": 0.463753}, { "pitch": 59, "onset": 1563, "interonset": 905, "interonsetratio": 2.08046}, { "pitch": 55, "onset": 2468, "interonset": 481, "interonsetratio": 0.531492}, { "pitch": 60, "onset": 2949, "interonset": 1363, "interonsetratio": 2.83368}, { "pitch": 59, "onset": 4312, "interonset": 580, "interonsetratio": 0.425532}]}}
