# Supplementary material for: Behavioral Quantification of Audiomotor Transformations in Improvising and Score-Dependent Musicians
Source: PLoS One. 2016 Nov 11;11(11):e0166033. doi: 10.1371/journal.pone.0166033 (PMC5105996; doi:10.1371/journal.pone.0166033)
Supplement: S1 Research Data — (ZIP) [file pone.0166033.s003.zip › Subject_MIDI_sequences/N3851_510S.json]

{ "N3851_510S.mid": { "symbols": [{ "pitch": 74, "onset": 201, "interonset": 481, "interonsetratio": 1}, { "pitch": 67, "onset": 682, "interonset": 192, "interonsetratio": 0.399168}, { "pitch": 69, "onset": 874, "interonset": 252, "interonsetratio": 1.3125}, { "pitch": 71, "onset": 1126, "interonset": 184, "interonsetratio": 0.730159}, { "pitch": 72, "onset": 1310, "interonset": 266, "interonsetratio": 1.44565}, { "pitch": 74, "onset": 1576, "interonset": 461, "interonsetratio": 1.73308}, { "pitch": 67, "onset": 2037, "interonset": 422, "interonsetratio": 0.915401}, { "pitch": 67, "onset": 2459, "interonset": 472, "interonsetratio": 1.11848}, { "pitch": 76, "onset": 2931, "interonset": 462, "interonsetratio": 0.978814}, { "pitch": 72, "onset": 3393, "interonset": 230, "interonsetratio": 0.497835}, { "pitch": 74, "onset": 3623, "interonset": 227, "interonsetratio": 0.986957}, { "pitch": 76, "onset": 3850, "interonset": 210, "interonsetratio": 0.92511}, { "pitch": 78, "onset": 4060, "interonset": 260, "interonsetratio": 1.2381}, { "pitch": 79, "onset": 4320, "interonset": 459, "interonsetratio": 1.76538}, { "pitch": 67, "onset": 4779, "interonset": 493, "interonsetratio": 1.07407}, { "pitch": 67, "onset": 5272, "interonset": 313, "interonsetratio": 0.634888}]}}
