# Supplementary material for: Behavioral Quantification of Audiomotor Transformations in Improvising and Score-Dependent Musicians
Source: PLoS One. 2016 Nov 11;11(11):e0166033. doi: 10.1371/journal.pone.0166033 (PMC5105996; doi:10.1371/journal.pone.0166033)
Supplement: S1 Research Data — (ZIP) [file pone.0166033.s003.zip › Subject_MIDI_sequences/N3851_520B.json]

{ "N3851_520B.mid": { "symbols": [{ "pitch": 59, "onset": 145, "interonset": 1216, "interonsetratio": 1}, { "pitch": 55, "onset": 1361, "interonset": 634, "interonsetratio": 0.521382}, { "pitch": 60, "onset": 1995, "interonset": 584, "interonsetratio": 0.921136}, { "pitch": 48, "onset": 2579, "interonset": 599, "interonsetratio": 1.02568}, { "pitch": 60, "onset": 3178, "interonset": 271, "interonsetratio": 0.452421}, { "pitch": 58, "onset": 3449, "interonset": 341, "interonsetratio": 1.2583}, { "pitch": 57, "onset": 3790, "interonset": 1189, "interonsetratio": 3.4868}, { "pitch": 53, "onset": 4979, "interonset": 617, "interonsetratio": 0.518923}, { "pitch": 58, "onset": 5596, "interonset": 610, "interonsetratio": 0.988655}, { "pitch": 53, "onset": 6206, "interonset": 655, "interonsetratio": 1.07377}, { "pitch": 46, "onset": 6861, "interonset": 662, "interonsetratio": 1.01069}]}}
