# Supplementary material for: Behavioral Quantification of Audiomotor Transformations in Improvising and Score-Dependent Musicians
Source: PLoS One. 2016 Nov 11;11(11):e0166033. doi: 10.1371/journal.pone.0166033 (PMC5105996; doi:10.1371/journal.pone.0166033)
Supplement: S1 Research Data — (ZIP) [file pone.0166033.s003.zip › Subject_MIDI_sequences/N3851_520S.json]

{ "N3851_520S.mid": { "symbols": [{ "pitch": 74, "onset": 139, "interonset": 610, "interonsetratio": 1}, { "pitch": 67, "onset": 749, "interonset": 886, "interonsetratio": 1.45246}, { "pitch": 65, "onset": 1635, "interonset": 331, "interonsetratio": 0.373589}, { "pitch": 65, "onset": 1966, "interonset": 582, "interonsetratio": 1.75831}, { "pitch": 63, "onset": 2548, "interonset": 302, "interonsetratio": 0.5189}, { "pitch": 62, "onset": 2850, "interonset": 307, "interonsetratio": 1.01656}, { "pitch": 63, "onset": 3157, "interonset": 605, "interonsetratio": 1.97068}, { "pitch": 72, "onset": 3762, "interonset": 612, "interonsetratio": 1.01157}, { "pitch": 63, "onset": 4374, "interonset": 885, "interonsetratio": 1.44608}, { "pitch": 63, "onset": 5259, "interonset": 310, "interonsetratio": 0.350282}, { "pitch": 63, "onset": 5569, "interonset": 615, "interonsetratio": 1.98387}, { "pitch": 62, "onset": 6184, "interonset": 292, "interonsetratio": 0.474797}, { "pitch": 60, "onset": 6476, "interonset": 389, "interonsetratio": 1.33219}, { "pitch": 62, "onset": 6865, "interonset": 684, "interonsetratio": 1.75835}]}}
