# Supplementary material for: Behavioral Quantification of Audiomotor Transformations in Improvising and Score-Dependent Musicians
Source: PLoS One. 2016 Nov 11;11(11):e0166033. doi: 10.1371/journal.pone.0166033 (PMC5105996; doi:10.1371/journal.pone.0166033)
Supplement: S1 Research Data — (ZIP) [file pone.0166033.s003.zip › Subject_MIDI_sequences/N3851_540B.json]

{ "N3851_540B.mid": { "symbols": [{ "pitch": 54, "onset": 107, "interonset": 953, "interonsetratio": 1}, { "pitch": 52, "onset": 1060, "interonset": 313, "interonsetratio": 0.328437}, { "pitch": 54, "onset": 1373, "interonset": 335, "interonsetratio": 1.07029}, { "pitch": 50, "onset": 1708, "interonset": 326, "interonsetratio": 0.973134}, { "pitch": 55, "onset": 2034, "interonset": 1527, "interonsetratio": 4.68405}, { "pitch": 53, "onset": 3561, "interonset": 258, "interonsetratio": 0.168959}, { "pitch": 52, "onset": 3819, "interonset": 309, "interonsetratio": 1.19767}, { "pitch": 50, "onset": 4128, "interonset": 313, "interonsetratio": 1.01294}, { "pitch": 52, "onset": 4441, "interonset": 329, "interonsetratio": 1.05112}, { "pitch": 48, "onset": 4770, "interonset": 393, "interonsetratio": 1.19453}, { "pitch": 48, "onset": 5163, "interonset": 109, "interonsetratio": 0.277354}, { "pitch": 52, "onset": 5272, "interonset": 173, "interonsetratio": 1.58716}, { "pitch": 52, "onset": 5445, "interonset": 379, "interonsetratio": 2.19075}, { "pitch": 53, "onset": 5824, "interonset": 1660, "interonsetratio": 4.37995}]}}
