# Supplementary material for: Behavioral Quantification of Audiomotor Transformations in Improvising and Score-Dependent Musicians
Source: PLoS One. 2016 Nov 11;11(11):e0166033. doi: 10.1371/journal.pone.0166033 (PMC5105996; doi:10.1371/journal.pone.0166033)
Supplement: S1 Research Data — (ZIP) [file pone.0166033.s003.zip › Subject_MIDI_sequences/N3851_540S.json]

{ "N3851_540S.mid": { "symbols": [{ "pitch": 62, "onset": 124, "interonset": 627, "interonsetratio": 1}, { "pitch": 72, "onset": 751, "interonset": 1920, "interonsetratio": 3.0622}, { "pitch": 70, "onset": 2671, "interonset": 272, "interonsetratio": 0.141667}, { "pitch": 69, "onset": 2943, "interonset": 304, "interonsetratio": 1.11765}, { "pitch": 67, "onset": 3247, "interonset": 572, "interonsetratio": 1.88158}, { "pitch": 60, "onset": 3819, "interonset": 613, "interonsetratio": 1.07168}, { "pitch": 70, "onset": 4432, "interonset": 1917, "interonsetratio": 3.12724}, { "pitch": 69, "onset": 6349, "interonset": 294, "interonsetratio": 0.153365}, { "pitch": 67, "onset": 6643, "interonset": 342, "interonsetratio": 1.16327}, { "pitch": 65, "onset": 6985, "interonset": 516, "interonsetratio": 1.50877}]}}
