# Supplementary material for: Behavioral Quantification of Audiomotor Transformations in Improvising and Score-Dependent Musicians
Source: PLoS One. 2016 Nov 11;11(11):e0166033. doi: 10.1371/journal.pone.0166033 (PMC5105996; doi:10.1371/journal.pone.0166033)
Supplement: S1 Research Data — (ZIP) [file pone.0166033.s003.zip › Subject_MIDI_sequences/N3851_550B.json]

{ "N3851_550B.mid": { "symbols": [{ "pitch": 43, "onset": 186, "interonset": 556, "interonsetratio": 1}, { "pitch": 50, "onset": 742, "interonset": 570, "interonsetratio": 1.02518}, { "pitch": 55, "onset": 1312, "interonset": 1089, "interonsetratio": 1.91053}, { "pitch": 54, "onset": 2401, "interonset": 275, "interonsetratio": 0.252525}, { "pitch": 52, "onset": 2676, "interonset": 278, "interonsetratio": 1.01091}, { "pitch": 54, "onset": 2954, "interonset": 269, "interonsetratio": 0.967626}, { "pitch": 50, "onset": 3223, "interonset": 275, "interonsetratio": 1.0223}, { "pitch": 53, "onset": 3498, "interonset": 839, "interonsetratio": 3.05091}, { "pitch": 52, "onset": 4337, "interonset": 552, "interonsetratio": 0.657926}, { "pitch": 50, "onset": 4889, "interonset": 285, "interonsetratio": 0.516304}, { "pitch": 51, "onset": 5174, "interonset": 593, "interonsetratio": 2.0807}, { "pitch": 48, "onset": 5767, "interonset": 264, "interonsetratio": 0.445194}, { "pitch": 47, "onset": 6031, "interonset": 291, "interonsetratio": 1.10227}, { "pitch": 48, "onset": 6322, "interonset": 693, "interonsetratio": 2.38144}, { "pitch": 36, "onset": 7015, "interonset": 120, "interonsetratio": 0.17316}]}}
