# Supplementary material for: Behavioral Quantification of Audiomotor Transformations in Improvising and Score-Dependent Musicians
Source: PLoS One. 2016 Nov 11;11(11):e0166033. doi: 10.1371/journal.pone.0166033 (PMC5105996; doi:10.1371/journal.pone.0166033)
Supplement: S1 Research Data — (ZIP) [file pone.0166033.s003.zip › Subject_MIDI_sequences/N3851_550S.json]

{ "N3851_550S.mid": { "symbols": [{ "pitch": 70, "onset": 114, "interonset": 910, "interonsetratio": 1}, { "pitch": 62, "onset": 1024, "interonset": 281, "interonsetratio": 0.308791}, { "pitch": 58, "onset": 1305, "interonset": 264, "interonsetratio": 0.939502}, { "pitch": 70, "onset": 1569, "interonset": 287, "interonsetratio": 1.08712}, { "pitch": 69, "onset": 1856, "interonset": 1616, "interonsetratio": 5.63066}, { "pitch": 69, "onset": 3472, "interonset": 596, "interonsetratio": 0.368812}, { "pitch": 55, "onset": 4068, "interonset": 544, "interonsetratio": 0.912752}, { "pitch": 53, "onset": 4612, "interonset": 262, "interonsetratio": 0.481618}, { "pitch": 69, "onset": 4874, "interonset": 307, "interonsetratio": 1.17176}, { "pitch": 67, "onset": 5181, "interonset": 1696, "interonsetratio": 5.52443}]}}
