# Supplementary material for: Behavioral Quantification of Audiomotor Transformations in Improvising and Score-Dependent Musicians
Source: PLoS One. 2016 Nov 11;11(11):e0166033. doi: 10.1371/journal.pone.0166033 (PMC5105996; doi:10.1371/journal.pone.0166033)
Supplement: S1 Research Data — (ZIP) [file pone.0166033.s003.zip › Subject_MIDI_sequences/N3851_560B.json]

{ "N3851_560B.mid": { "symbols": [{ "pitch": 43, "onset": 240, "interonset": 452, "interonsetratio": 1}, { "pitch": 57, "onset": 692, "interonset": 540, "interonsetratio": 1.19469}, { "pitch": 59, "onset": 1232, "interonset": 550, "interonsetratio": 1.01852}, { "pitch": 55, "onset": 1782, "interonset": 554, "interonsetratio": 1.00727}, { "pitch": 60, "onset": 2336, "interonset": 465, "interonsetratio": 0.83935}, { "pitch": 63, "onset": 2801, "interonset": 541, "interonsetratio": 1.16344}, { "pitch": 65, "onset": 3342, "interonset": 533, "interonsetratio": 0.985213}, { "pitch": 53, "onset": 3875, "interonset": 1008, "interonsetratio": 1.89118}, { "pitch": 53, "onset": 4883, "interonset": 275, "interonsetratio": 0.272817}, { "pitch": 55, "onset": 5158, "interonset": 269, "interonsetratio": 0.978182}, { "pitch": 57, "onset": 5427, "interonset": 553, "interonsetratio": 2.05576}, { "pitch": 53, "onset": 5980, "interonset": 539, "interonsetratio": 0.974684}, { "pitch": 58, "onset": 6519, "interonset": 494, "interonsetratio": 0.916512}, { "pitch": 46, "onset": 7013, "interonset": 540, "interonsetratio": 1.09312}, { "pitch": 51, "onset": 7553, "interonset": 640, "interonsetratio": 1.18519}]}}
