# Supplementary material for: Behavioral Quantification of Audiomotor Transformations in Improvising and Score-Dependent Musicians
Source: PLoS One. 2016 Nov 11;11(11):e0166033. doi: 10.1371/journal.pone.0166033 (PMC5105996; doi:10.1371/journal.pone.0166033)
Supplement: S1 Research Data — (ZIP) [file pone.0166033.s003.zip › Subject_MIDI_sequences/N3851_560S.json]

{ "N3851_560S.mid": { "symbols": [{ "pitch": 70, "onset": 149, "interonset": 519, "interonsetratio": 1}, { "pitch": 74, "onset": 668, "interonset": 537, "interonsetratio": 1.03468}, { "pitch": 79, "onset": 1205, "interonset": 825, "interonsetratio": 1.53631}, { "pitch": 77, "onset": 2030, "interonset": 247, "interonsetratio": 0.299394}, { "pitch": 77, "onset": 2277, "interonset": 248, "interonsetratio": 1.00405}, { "pitch": 75, "onset": 2525, "interonset": 295, "interonsetratio": 1.18952}, { "pitch": 74, "onset": 2820, "interonset": 243, "interonsetratio": 0.823729}, { "pitch": 72, "onset": 3063, "interonset": 266, "interonsetratio": 1.09465}, { "pitch": 70, "onset": 3329, "interonset": 531, "interonsetratio": 1.99624}, { "pitch": 69, "onset": 3860, "interonset": 544, "interonsetratio": 1.02448}, { "pitch": 65, "onset": 4404, "interonset": 499, "interonsetratio": 0.917279}, { "pitch": 72, "onset": 4903, "interonset": 528, "interonsetratio": 1.05812}, { "pitch": 77, "onset": 5431, "interonset": 788, "interonsetratio": 1.49242}, { "pitch": 75, "onset": 6219, "interonset": 290, "interonsetratio": 0.36802}, { "pitch": 74, "onset": 6509, "interonset": 243, "interonsetratio": 0.837931}, { "pitch": 72, "onset": 6752, "interonset": 255, "interonsetratio": 1.04938}, { "pitch": 70, "onset": 7007, "interonset": 229, "interonsetratio": 0.898039}, { "pitch": 68, "onset": 7236, "interonset": 309, "interonsetratio": 1.34934}, { "pitch": 68, "onset": 7545, "interonset": 640, "interonsetratio": 2.0712}, { "pitch": 67, "onset": 8185, "interonset": 364, "interonsetratio": 0.56875}]}}
