# Supplementary material for: Behavioral Quantification of Audiomotor Transformations in Improvising and Score-Dependent Musicians
Source: PLoS One. 2016 Nov 11;11(11):e0166033. doi: 10.1371/journal.pone.0166033 (PMC5105996; doi:10.1371/journal.pone.0166033)
Supplement: S1 Research Data — (ZIP) [file pone.0166033.s003.zip › Subject_MIDI_sequences/N3851_570B.json]

{ "N3851_570B.mid": { "symbols": [{ "pitch": 52, "onset": 796, "interonset": 246, "interonsetratio": 1}, { "pitch": 51, "onset": 1042, "interonset": 279, "interonsetratio": 1.13415}, { "pitch": 52, "onset": 1321, "interonset": 575, "interonsetratio": 2.06093}, { "pitch": 49, "onset": 1896, "interonset": 583, "interonsetratio": 1.01391}, { "pitch": 50, "onset": 2479, "interonset": 536, "interonsetratio": 0.919383}, { "pitch": 38, "onset": 3015, "interonset": 1058, "interonsetratio": 1.97388}, { "pitch": 50, "onset": 4073, "interonset": 841, "interonsetratio": 0.794896}, { "pitch": 52, "onset": 4914, "interonset": 272, "interonsetratio": 0.323424}, { "pitch": 50, "onset": 5186, "interonset": 296, "interonsetratio": 1.08824}, { "pitch": 48, "onset": 5482, "interonset": 273, "interonsetratio": 0.922297}, { "pitch": 47, "onset": 5755, "interonset": 583, "interonsetratio": 2.13553}, { "pitch": 43, "onset": 6338, "interonset": 551, "interonsetratio": 0.945111}, { "pitch": 48, "onset": 6889, "interonset": 1147, "interonsetratio": 2.08167}, { "pitch": 36, "onset": 8036, "interonset": 788, "interonsetratio": 0.68701}]}}
