# Supplementary material for: Behavioral Quantification of Audiomotor Transformations in Improvising and Score-Dependent Musicians
Source: PLoS One. 2016 Nov 11;11(11):e0166033. doi: 10.1371/journal.pone.0166033 (PMC5105996; doi:10.1371/journal.pone.0166033)
Supplement: S1 Research Data — (ZIP) [file pone.0166033.s003.zip › Subject_MIDI_sequences/N3851_570S.json]

{ "N3851_570S.mid": { "symbols": [{ "pitch": 67, "onset": 229, "interonset": 1379, "interonsetratio": 1}, { "pitch": 71, "onset": 1608, "interonset": 256, "interonsetratio": 0.185642}, { "pitch": 69, "onset": 1864, "interonset": 270, "interonsetratio": 1.05469}, { "pitch": 67, "onset": 2134, "interonset": 287, "interonsetratio": 1.06296}, { "pitch": 67, "onset": 2421, "interonset": 548, "interonsetratio": 1.90941}, { "pitch": 66, "onset": 2969, "interonset": 297, "interonsetratio": 0.541971}, { "pitch": 64, "onset": 3266, "interonset": 304, "interonsetratio": 1.02357}, { "pitch": 66, "onset": 3570, "interonset": 1072, "interonsetratio": 3.52632}, { "pitch": 65, "onset": 4642, "interonset": 1393, "interonsetratio": 1.29944}, { "pitch": 69, "onset": 6035, "interonset": 261, "interonsetratio": 0.187365}, { "pitch": 67, "onset": 6296, "interonset": 257, "interonsetratio": 0.984674}, { "pitch": 65, "onset": 6553, "interonset": 281, "interonsetratio": 1.09339}, { "pitch": 65, "onset": 6834, "interonset": 585, "interonsetratio": 2.08185}, { "pitch": 64, "onset": 7419, "interonset": 266, "interonsetratio": 0.454701}, { "pitch": 62, "onset": 7685, "interonset": 338, "interonsetratio": 1.27068}, { "pitch": 64, "onset": 8023, "interonset": 827, "interonsetratio": 2.44675}]}}
