# Supplementary material for: Behavioral Quantification of Audiomotor Transformations in Improvising and Score-Dependent Musicians
Source: PLoS One. 2016 Nov 11;11(11):e0166033. doi: 10.1371/journal.pone.0166033 (PMC5105996; doi:10.1371/journal.pone.0166033)
Supplement: S1 Research Data — (ZIP) [file pone.0166033.s003.zip › Subject_MIDI_sequences/N3851_611B.json]

{ "N3851_611B.mid": { "symbols": [{ "pitch": 43, "onset": 682, "interonset": 525, "interonsetratio": 1}, { "pitch": 55, "onset": 1207, "interonset": 510, "interonsetratio": 0.971429}, { "pitch": 54, "onset": 1717, "interonset": 605, "interonsetratio": 1.18627}, { "pitch": 50, "onset": 2322, "interonset": 521, "interonsetratio": 0.861157}, { "pitch": 55, "onset": 2843, "interonset": 469, "interonsetratio": 0.900192}, { "pitch": 50, "onset": 3312, "interonset": 587, "interonsetratio": 1.2516}, { "pitch": 43, "onset": 3899, "interonset": 256, "interonsetratio": 0.436116}]}}
