# Supplementary material for: Behavioral Quantification of Audiomotor Transformations in Improvising and Score-Dependent Musicians
Source: PLoS One. 2016 Nov 11;11(11):e0166033. doi: 10.1371/journal.pone.0166033 (PMC5105996; doi:10.1371/journal.pone.0166033)
Supplement: S1 Research Data — (ZIP) [file pone.0166033.s003.zip › Subject_MIDI_sequences/N3851_611S.json]

{ "N3851_611S.mid": { "symbols": [{ "pitch": 79, "onset": 144, "interonset": 228, "interonsetratio": 1}, { "pitch": 78, "onset": 372, "interonset": 269, "interonsetratio": 1.17982}, { "pitch": 79, "onset": 641, "interonset": 549, "interonsetratio": 2.04089}, { "pitch": 77, "onset": 1190, "interonset": 236, "interonsetratio": 0.429872}, { "pitch": 75, "onset": 1426, "interonset": 294, "interonsetratio": 1.24576}, { "pitch": 74, "onset": 1720, "interonset": 558, "interonsetratio": 1.89796}, { "pitch": 72, "onset": 2278, "interonset": 505, "interonsetratio": 0.905018}, { "pitch": 70, "onset": 2783, "interonset": 800, "interonsetratio": 1.58416}, { "pitch": 69, "onset": 3583, "interonset": 290, "interonsetratio": 0.3625}, { "pitch": 67, "onset": 3873, "interonset": 343, "interonsetratio": 1.18276}]}}
