# Supplementary material for: Behavioral Quantification of Audiomotor Transformations in Improvising and Score-Dependent Musicians
Source: PLoS One. 2016 Nov 11;11(11):e0166033. doi: 10.1371/journal.pone.0166033 (PMC5105996; doi:10.1371/journal.pone.0166033)
Supplement: S1 Research Data — (ZIP) [file pone.0166033.s003.zip › Subject_MIDI_sequences/N3851_612B.json]

{ "N3851_612B.mid": { "symbols": [{ "pitch": 52, "onset": 143, "interonset": 735, "interonsetratio": 1}, { "pitch": 54, "onset": 878, "interonset": 288, "interonsetratio": 0.391837}, { "pitch": 55, "onset": 1166, "interonset": 480, "interonsetratio": 1.66667}, { "pitch": 51, "onset": 1646, "interonset": 544, "interonsetratio": 1.13333}, { "pitch": 47, "onset": 2190, "interonset": 524, "interonsetratio": 0.963235}, { "pitch": 52, "onset": 2714, "interonset": 517, "interonsetratio": 0.986641}, { "pitch": 47, "onset": 3231, "interonset": 546, "interonsetratio": 1.05609}, { "pitch": 40, "onset": 3777, "interonset": 640, "interonsetratio": 1.17216}]}}
