# Supplementary material for: Behavioral Quantification of Audiomotor Transformations in Improvising and Score-Dependent Musicians
Source: PLoS One. 2016 Nov 11;11(11):e0166033. doi: 10.1371/journal.pone.0166033 (PMC5105996; doi:10.1371/journal.pone.0166033)
Supplement: S1 Research Data — (ZIP) [file pone.0166033.s003.zip › Subject_MIDI_sequences/N3851_612S.json]

{ "N3851_612S.mid": { "symbols": [{ "pitch": 76, "onset": 138, "interonset": 244, "interonsetratio": 1}, { "pitch": 75, "onset": 382, "interonset": 276, "interonsetratio": 1.13115}, { "pitch": 76, "onset": 658, "interonset": 496, "interonsetratio": 1.7971}, { "pitch": 74, "onset": 1154, "interonset": 225, "interonsetratio": 0.453629}, { "pitch": 72, "onset": 1379, "interonset": 282, "interonsetratio": 1.25333}, { "pitch": 71, "onset": 1661, "interonset": 515, "interonsetratio": 1.82624}, { "pitch": 69, "onset": 2176, "interonset": 510, "interonsetratio": 0.990291}, { "pitch": 67, "onset": 2686, "interonset": 754, "interonsetratio": 1.47843}, { "pitch": 66, "onset": 3440, "interonset": 303, "interonsetratio": 0.401857}, { "pitch": 64, "onset": 3743, "interonset": 688, "interonsetratio": 2.27063}]}}
