# Supplementary material for: Behavioral Quantification of Audiomotor Transformations in Improvising and Score-Dependent Musicians
Source: PLoS One. 2016 Nov 11;11(11):e0166033. doi: 10.1371/journal.pone.0166033 (PMC5105996; doi:10.1371/journal.pone.0166033)
Supplement: S1 Research Data — (ZIP) [file pone.0166033.s003.zip › Subject_MIDI_sequences/N3851_621B.json]

{ "N3851_621B.mid": { "symbols": [{ "pitch": 43, "onset": 241, "interonset": 973, "interonsetratio": 1}, { "pitch": 55, "onset": 1214, "interonset": 517, "interonsetratio": 0.531346}, { "pitch": 54, "onset": 1731, "interonset": 1530, "interonsetratio": 2.95938}, { "pitch": 50, "onset": 3261, "interonset": 527, "interonsetratio": 0.344444}, { "pitch": 43, "onset": 3788, "interonset": 1141, "interonsetratio": 2.16509}]}}
