# Supplementary material for: Behavioral Quantification of Audiomotor Transformations in Improvising and Score-Dependent Musicians
Source: PLoS One. 2016 Nov 11;11(11):e0166033. doi: 10.1371/journal.pone.0166033 (PMC5105996; doi:10.1371/journal.pone.0166033)
Supplement: S1 Research Data — (ZIP) [file pone.0166033.s003.zip › Subject_MIDI_sequences/N3851_621S.json]

{ "N3851_621S.mid": { "symbols": [{ "pitch": 70, "onset": 202, "interonset": 279, "interonsetratio": 1}, { "pitch": 69, "onset": 481, "interonset": 234, "interonsetratio": 0.83871}, { "pitch": 70, "onset": 715, "interonset": 1516, "interonsetratio": 6.47863}, { "pitch": 69, "onset": 2231, "interonset": 240, "interonsetratio": 0.158311}, { "pitch": 67, "onset": 2471, "interonset": 254, "interonsetratio": 1.05833}, { "pitch": 69, "onset": 2725, "interonset": 249, "interonsetratio": 0.980315}, { "pitch": 62, "onset": 2974, "interonset": 271, "interonsetratio": 1.08835}, { "pitch": 64, "onset": 3245, "interonset": 230, "interonsetratio": 0.848708}, { "pitch": 66, "onset": 3475, "interonset": 287, "interonsetratio": 1.24783}, { "pitch": 67, "onset": 3762, "interonset": 1171, "interonsetratio": 4.08014}]}}
