# Supplementary material for: Behavioral Quantification of Audiomotor Transformations in Improvising and Score-Dependent Musicians
Source: PLoS One. 2016 Nov 11;11(11):e0166033. doi: 10.1371/journal.pone.0166033 (PMC5105996; doi:10.1371/journal.pone.0166033)
Supplement: S1 Research Data — (ZIP) [file pone.0166033.s003.zip › Subject_MIDI_sequences/N3851_622B.json]

{ "N3851_622B.mid": { "symbols": [{ "pitch": 40, "onset": 166, "interonset": 960, "interonsetratio": 1}, { "pitch": 47, "onset": 1126, "interonset": 521, "interonsetratio": 0.542708}, { "pitch": 52, "onset": 1647, "interonset": 453, "interonsetratio": 0.869482}, { "pitch": 51, "onset": 2100, "interonset": 1037, "interonsetratio": 2.28918}, { "pitch": 47, "onset": 3137, "interonset": 707, "interonsetratio": 0.681774}, { "pitch": 40, "onset": 3844, "interonset": 993, "interonsetratio": 1.40453}]}}
