# Supplementary material for: Behavioral Quantification of Audiomotor Transformations in Improvising and Score-Dependent Musicians
Source: PLoS One. 2016 Nov 11;11(11):e0166033. doi: 10.1371/journal.pone.0166033 (PMC5105996; doi:10.1371/journal.pone.0166033)
Supplement: S1 Research Data — (ZIP) [file pone.0166033.s003.zip › Subject_MIDI_sequences/N3851_622S.json]

{ "N3851_622S.mid": { "symbols": [{ "pitch": 67, "onset": 120, "interonset": 229, "interonsetratio": 1}, { "pitch": 66, "onset": 349, "interonset": 276, "interonsetratio": 1.20524}, { "pitch": 67, "onset": 625, "interonset": 1477, "interonsetratio": 5.35145}, { "pitch": 66, "onset": 2102, "interonset": 258, "interonsetratio": 0.174678}, { "pitch": 64, "onset": 2360, "interonset": 232, "interonsetratio": 0.899225}, { "pitch": 66, "onset": 2592, "interonset": 246, "interonsetratio": 1.06034}, { "pitch": 59, "onset": 2838, "interonset": 247, "interonsetratio": 1.00407}, { "pitch": 61, "onset": 3085, "interonset": 221, "interonsetratio": 0.894737}, { "pitch": 61, "onset": 3306, "interonset": 108, "interonsetratio": 0.488688}, { "pitch": 63, "onset": 3414, "interonset": 338, "interonsetratio": 3.12963}, { "pitch": 64, "onset": 3752, "interonset": 1097, "interonsetratio": 3.24556}]}}
