# Supplementary material for: Behavioral Quantification of Audiomotor Transformations in Improvising and Score-Dependent Musicians
Source: PLoS One. 2016 Nov 11;11(11):e0166033. doi: 10.1371/journal.pone.0166033 (PMC5105996; doi:10.1371/journal.pone.0166033)
Supplement: S1 Research Data — (ZIP) [file pone.0166033.s003.zip › Subject_MIDI_sequences/N3851_631B.json]

{ "N3851_631B.mid": { "symbols": [{ "pitch": 58, "onset": 96, "interonset": 1143, "interonsetratio": 1}, { "pitch": 55, "onset": 1239, "interonset": 532, "interonsetratio": 0.465442}, { "pitch": 54, "onset": 1771, "interonset": 1144, "interonsetratio": 2.15038}, { "pitch": 50, "onset": 2915, "interonset": 1109, "interonsetratio": 0.969406}, { "pitch": 55, "onset": 4024, "interonset": 533, "interonsetratio": 0.480613}]}}
