# Supplementary material for: Behavioral Quantification of Audiomotor Transformations in Improvising and Score-Dependent Musicians
Source: PLoS One. 2016 Nov 11;11(11):e0166033. doi: 10.1371/journal.pone.0166033 (PMC5105996; doi:10.1371/journal.pone.0166033)
Supplement: S1 Research Data — (ZIP) [file pone.0166033.s003.zip › Subject_MIDI_sequences/N3851_631S.json]

{ "N3851_631S.mid": { "symbols": [{ "pitch": 62, "onset": 94, "interonset": 572, "interonsetratio": 1}, { "pitch": 70, "onset": 666, "interonset": 249, "interonsetratio": 0.435315}, { "pitch": 69, "onset": 915, "interonset": 321, "interonsetratio": 1.28916}, { "pitch": 70, "onset": 1236, "interonset": 1092, "interonsetratio": 3.40187}, { "pitch": 69, "onset": 2328, "interonset": 253, "interonsetratio": 0.231685}, { "pitch": 67, "onset": 2581, "interonset": 287, "interonsetratio": 1.13439}, { "pitch": 69, "onset": 2868, "interonset": 552, "interonsetratio": 1.92334}, { "pitch": 67, "onset": 3420, "interonset": 263, "interonsetratio": 0.476449}, { "pitch": 66, "onset": 3683, "interonset": 362, "interonsetratio": 1.37643}, { "pitch": 67, "onset": 4045, "interonset": 546, "interonsetratio": 1.50829}]}}
