# Supplementary material for: Behavioral Quantification of Audiomotor Transformations in Improvising and Score-Dependent Musicians
Source: PLoS One. 2016 Nov 11;11(11):e0166033. doi: 10.1371/journal.pone.0166033 (PMC5105996; doi:10.1371/journal.pone.0166033)
Supplement: S1 Research Data — (ZIP) [file pone.0166033.s003.zip › Subject_MIDI_sequences/N3851_632B.json]

{ "N3851_632B.mid": { "symbols": [{ "pitch": 52, "onset": 165, "interonset": 1125, "interonsetratio": 1}, { "pitch": 40, "onset": 1290, "interonset": 510, "interonsetratio": 0.453333}, { "pitch": 51, "onset": 1800, "interonset": 1077, "interonsetratio": 2.11176}, { "pitch": 49, "onset": 2877, "interonset": 518, "interonsetratio": 0.480966}, { "pitch": 51, "onset": 3395, "interonset": 609, "interonsetratio": 1.17568}, { "pitch": 40, "onset": 4004, "interonset": 605, "interonsetratio": 0.993432}]}}
