# Supplementary material for: Behavioral Quantification of Audiomotor Transformations in Improvising and Score-Dependent Musicians
Source: PLoS One. 2016 Nov 11;11(11):e0166033. doi: 10.1371/journal.pone.0166033 (PMC5105996; doi:10.1371/journal.pone.0166033)
Supplement: S1 Research Data — (ZIP) [file pone.0166033.s003.zip › Subject_MIDI_sequences/N3851_632S.json]

{ "N3851_632S.mid": { "symbols": [{ "pitch": 59, "onset": 153, "interonset": 576, "interonsetratio": 1}, { "pitch": 67, "onset": 729, "interonset": 228, "interonsetratio": 0.395833}, { "pitch": 66, "onset": 957, "interonset": 299, "interonsetratio": 1.3114}, { "pitch": 67, "onset": 1256, "interonset": 1078, "interonsetratio": 3.60535}, { "pitch": 66, "onset": 2334, "interonset": 266, "interonsetratio": 0.246753}, { "pitch": 64, "onset": 2600, "interonset": 264, "interonsetratio": 0.992481}, { "pitch": 66, "onset": 2864, "interonset": 262, "interonsetratio": 0.992424}, { "pitch": 59, "onset": 3126, "interonset": 265, "interonsetratio": 1.01145}, { "pitch": 61, "onset": 3391, "interonset": 255, "interonsetratio": 0.962264}, { "pitch": 63, "onset": 3646, "interonset": 327, "interonsetratio": 1.28235}, { "pitch": 64, "onset": 3973, "interonset": 622, "interonsetratio": 1.90214}]}}
