# Supplementary material for: Behavioral Quantification of Audiomotor Transformations in Improvising and Score-Dependent Musicians
Source: PLoS One. 2016 Nov 11;11(11):e0166033. doi: 10.1371/journal.pone.0166033 (PMC5105996; doi:10.1371/journal.pone.0166033)
Supplement: S1 Research Data — (ZIP) [file pone.0166033.s003.zip › Subject_MIDI_sequences/N3851_641B.json]

{ "N3851_641B.mid": { "symbols": [{ "pitch": 55, "onset": 502, "interonset": 1126, "interonsetratio": 1}, { "pitch": 58, "onset": 1628, "interonset": 585, "interonsetratio": 0.519538}, { "pitch": 60, "onset": 2213, "interonset": 1135, "interonsetratio": 1.94017}, { "pitch": 57, "onset": 3348, "interonset": 612, "interonsetratio": 0.539207}, { "pitch": 62, "onset": 3960, "interonset": 582, "interonsetratio": 0.95098}]}}
