# Supplementary material for: Behavioral Quantification of Audiomotor Transformations in Improvising and Score-Dependent Musicians
Source: PLoS One. 2016 Nov 11;11(11):e0166033. doi: 10.1371/journal.pone.0166033 (PMC5105996; doi:10.1371/journal.pone.0166033)
Supplement: S1 Research Data — (ZIP) [file pone.0166033.s003.zip › Subject_MIDI_sequences/N3851_641S.json]

{ "N3851_641S.mid": { "symbols": [{ "pitch": 62, "onset": 164, "interonset": 320, "interonsetratio": 1}, { "pitch": 67, "onset": 484, "interonset": 301, "interonsetratio": 0.940625}, { "pitch": 69, "onset": 785, "interonset": 277, "interonsetratio": 0.920266}, { "pitch": 70, "onset": 1062, "interonset": 278, "interonsetratio": 1.00361}, { "pitch": 72, "onset": 1340, "interonset": 290, "interonsetratio": 1.04317}, { "pitch": 74, "onset": 1630, "interonset": 272, "interonsetratio": 0.937931}, { "pitch": 67, "onset": 1902, "interonset": 277, "interonsetratio": 1.01838}, { "pitch": 75, "onset": 2179, "interonset": 319, "interonsetratio": 1.15162}, { "pitch": 74, "onset": 2498, "interonset": 276, "interonsetratio": 0.865204}, { "pitch": 72, "onset": 2774, "interonset": 259, "interonsetratio": 0.938406}, { "pitch": 70, "onset": 3033, "interonset": 297, "interonsetratio": 1.14672}, { "pitch": 69, "onset": 3330, "interonset": 290, "interonsetratio": 0.976431}, { "pitch": 67, "onset": 3620, "interonset": 314, "interonsetratio": 1.08276}, { "pitch": 66, "onset": 3934, "interonset": 694, "interonsetratio": 2.21019}]}}
