# Supplementary material for: Behavioral Quantification of Audiomotor Transformations in Improvising and Score-Dependent Musicians
Source: PLoS One. 2016 Nov 11;11(11):e0166033. doi: 10.1371/journal.pone.0166033 (PMC5105996; doi:10.1371/journal.pone.0166033)
Supplement: S1 Research Data — (ZIP) [file pone.0166033.s003.zip › Subject_MIDI_sequences/N3851_642B.json]

{ "N3851_642B.mid": { "symbols": [{ "pitch": 52, "onset": 634, "interonset": 1114, "interonsetratio": 1}, { "pitch": 40, "onset": 1748, "interonset": 538, "interonsetratio": 0.482944}, { "pitch": 45, "onset": 2286, "interonset": 1115, "interonsetratio": 2.07249}, { "pitch": 48, "onset": 3401, "interonset": 656, "interonsetratio": 0.588341}, { "pitch": 47, "onset": 4057, "interonset": 975, "interonsetratio": 1.48628}]}}
