# Supplementary material for: Behavioral Quantification of Audiomotor Transformations in Improvising and Score-Dependent Musicians
Source: PLoS One. 2016 Nov 11;11(11):e0166033. doi: 10.1371/journal.pone.0166033 (PMC5105996; doi:10.1371/journal.pone.0166033)
Supplement: S1 Research Data — (ZIP) [file pone.0166033.s003.zip › Subject_MIDI_sequences/N3851_642S.json]

{ "N3851_642S.mid": { "symbols": [{ "pitch": 59, "onset": 302, "interonset": 313, "interonsetratio": 1}, { "pitch": 64, "onset": 615, "interonset": 256, "interonsetratio": 0.817891}, { "pitch": 66, "onset": 871, "interonset": 296, "interonsetratio": 1.15625}, { "pitch": 67, "onset": 1167, "interonset": 267, "interonsetratio": 0.902027}, { "pitch": 69, "onset": 1434, "interonset": 281, "interonsetratio": 1.05243}, { "pitch": 71, "onset": 1715, "interonset": 263, "interonsetratio": 0.935943}, { "pitch": 64, "onset": 1978, "interonset": 290, "interonsetratio": 1.10266}, { "pitch": 72, "onset": 2268, "interonset": 293, "interonsetratio": 1.01034}, { "pitch": 71, "onset": 2561, "interonset": 268, "interonsetratio": 0.914676}, { "pitch": 69, "onset": 2829, "interonset": 278, "interonsetratio": 1.03731}, { "pitch": 67, "onset": 3107, "interonset": 281, "interonsetratio": 1.01079}, { "pitch": 66, "onset": 3388, "interonset": 282, "interonsetratio": 1.00356}, { "pitch": 64, "onset": 3670, "interonset": 365, "interonsetratio": 1.29433}, { "pitch": 63, "onset": 4035, "interonset": 958, "interonsetratio": 2.62466}]}}
