# Supplementary material for: Behavioral Quantification of Audiomotor Transformations in Improvising and Score-Dependent Musicians
Source: PLoS One. 2016 Nov 11;11(11):e0166033. doi: 10.1371/journal.pone.0166033 (PMC5105996; doi:10.1371/journal.pone.0166033)
Supplement: S1 Research Data — (ZIP) [file pone.0166033.s003.zip › Subject_MIDI_sequences/N3851_651B.json]

{ "N3851_651B.mid": { "symbols": [{ "pitch": 58, "onset": 172, "interonset": 1268, "interonsetratio": 1}, { "pitch": 55, "onset": 1440, "interonset": 595, "interonsetratio": 0.469243}, { "pitch": 54, "onset": 2035, "interonset": 1224, "interonsetratio": 2.05714}, { "pitch": 50, "onset": 3259, "interonset": 609, "interonsetratio": 0.497549}, { "pitch": 55, "onset": 3868, "interonset": 1183, "interonsetratio": 1.94253}]}}
