# Supplementary material for: Behavioral Quantification of Audiomotor Transformations in Improvising and Score-Dependent Musicians
Source: PLoS One. 2016 Nov 11;11(11):e0166033. doi: 10.1371/journal.pone.0166033 (PMC5105996; doi:10.1371/journal.pone.0166033)
Supplement: S1 Research Data — (ZIP) [file pone.0166033.s003.zip › Subject_MIDI_sequences/N3851_651S.json]

{ "N3851_651S.mid": { "symbols": [{ "pitch": 62, "onset": 158, "interonset": 657, "interonsetratio": 1}, { "pitch": 74, "onset": 815, "interonset": 912, "interonsetratio": 1.38813}, { "pitch": 75, "onset": 1727, "interonset": 330, "interonsetratio": 0.361842}, { "pitch": 74, "onset": 2057, "interonset": 293, "interonsetratio": 0.887879}, { "pitch": 72, "onset": 2350, "interonset": 273, "interonsetratio": 0.931741}, { "pitch": 70, "onset": 2623, "interonset": 285, "interonsetratio": 1.04396}, { "pitch": 69, "onset": 2908, "interonset": 331, "interonsetratio": 1.1614}, { "pitch": 67, "onset": 3239, "interonset": 277, "interonsetratio": 0.836858}, { "pitch": 66, "onset": 3516, "interonset": 356, "interonsetratio": 1.2852}, { "pitch": 67, "onset": 3872, "interonset": 1195, "interonsetratio": 3.35674}]}}
