# Supplementary material for: Behavioral Quantification of Audiomotor Transformations in Improvising and Score-Dependent Musicians
Source: PLoS One. 2016 Nov 11;11(11):e0166033. doi: 10.1371/journal.pone.0166033 (PMC5105996; doi:10.1371/journal.pone.0166033)
Supplement: S1 Research Data — (ZIP) [file pone.0166033.s003.zip › Subject_MIDI_sequences/N3851_652B.json]

{ "N3851_652B.mid": { "symbols": [{ "pitch": 55, "onset": 160, "interonset": 1182, "interonsetratio": 1}, { "pitch": 52, "onset": 1342, "interonset": 630, "interonsetratio": 0.532995}, { "pitch": 51, "onset": 1972, "interonset": 1224, "interonsetratio": 1.94286}, { "pitch": 47, "onset": 3196, "interonset": 595, "interonsetratio": 0.486111}, { "pitch": 52, "onset": 3791, "interonset": 1565, "interonsetratio": 2.63025}]}}
