# Supplementary material for: Behavioral Quantification of Audiomotor Transformations in Improvising and Score-Dependent Musicians
Source: PLoS One. 2016 Nov 11;11(11):e0166033. doi: 10.1371/journal.pone.0166033 (PMC5105996; doi:10.1371/journal.pone.0166033)
Supplement: S1 Research Data — (ZIP) [file pone.0166033.s003.zip › Subject_MIDI_sequences/N3851_652S.json]

{ "N3851_652S.mid": { "symbols": [{ "pitch": 59, "onset": 130, "interonset": 640, "interonsetratio": 1}, { "pitch": 71, "onset": 770, "interonset": 915, "interonsetratio": 1.42969}, { "pitch": 72, "onset": 1685, "interonset": 283, "interonsetratio": 0.30929}, { "pitch": 71, "onset": 1968, "interonset": 290, "interonsetratio": 1.02473}, { "pitch": 69, "onset": 2258, "interonset": 301, "interonsetratio": 1.03793}, { "pitch": 67, "onset": 2559, "interonset": 273, "interonsetratio": 0.906977}, { "pitch": 66, "onset": 2832, "interonset": 309, "interonsetratio": 1.13187}, { "pitch": 64, "onset": 3141, "interonset": 283, "interonsetratio": 0.915858}, { "pitch": 63, "onset": 3424, "interonset": 384, "interonsetratio": 1.35689}, { "pitch": 64, "onset": 3808, "interonset": 1600, "interonsetratio": 4.16667}]}}
