# Supplementary material for: Behavioral Quantification of Audiomotor Transformations in Improvising and Score-Dependent Musicians
Source: PLoS One. 2016 Nov 11;11(11):e0166033. doi: 10.1371/journal.pone.0166033 (PMC5105996; doi:10.1371/journal.pone.0166033)
Supplement: S1 Research Data — (ZIP) [file pone.0166033.s003.zip › Subject_MIDI_sequences/N3933_111B.json]

{ "N3933_111B.mid": { "symbols": [{ "pitch": 67, "onset": 237, "interonset": 1602, "interonsetratio": 1}, { "pitch": 65, "onset": 1839, "interonset": 1612, "interonsetratio": 1.00624}, { "pitch": 63, "onset": 3451, "interonset": 1674, "interonsetratio": 1.03846}, { "pitch": 62, "onset": 5125, "interonset": 1078, "interonsetratio": 0.643967}]}}
