# Supplementary material for: Behavioral Quantification of Audiomotor Transformations in Improvising and Score-Dependent Musicians
Source: PLoS One. 2016 Nov 11;11(11):e0166033. doi: 10.1371/journal.pone.0166033 (PMC5105996; doi:10.1371/journal.pone.0166033)
Supplement: S1 Research Data — (ZIP) [file pone.0166033.s003.zip › Subject_MIDI_sequences/N3933_111S.json]

{ "N3933_111S.mid": { "symbols": [{ "pitch": 82, "onset": 218, "interonset": 520, "interonsetratio": 1}, { "pitch": 81, "onset": 738, "interonset": 524, "interonsetratio": 1.00769}, { "pitch": 79, "onset": 1262, "interonset": 530, "interonsetratio": 1.01145}, { "pitch": 81, "onset": 1792, "interonset": 584, "interonsetratio": 1.10189}, { "pitch": 74, "onset": 2376, "interonset": 518, "interonsetratio": 0.886986}, { "pitch": 74, "onset": 2894, "interonset": 575, "interonsetratio": 1.11004}, { "pitch": 79, "onset": 3469, "interonset": 582, "interonsetratio": 1.01217}, { "pitch": 67, "onset": 4051, "interonset": 226, "interonsetratio": 0.388316}, { "pitch": 69, "onset": 4277, "interonset": 238, "interonsetratio": 1.0531}, { "pitch": 70, "onset": 4515, "interonset": 269, "interonsetratio": 1.13025}, { "pitch": 72, "onset": 4784, "interonset": 319, "interonsetratio": 1.18587}, { "pitch": 74, "onset": 5103, "interonset": 1094, "interonsetratio": 3.42947}]}}
