# Supplementary material for: Behavioral Quantification of Audiomotor Transformations in Improvising and Score-Dependent Musicians
Source: PLoS One. 2016 Nov 11;11(11):e0166033. doi: 10.1371/journal.pone.0166033 (PMC5105996; doi:10.1371/journal.pone.0166033)
Supplement: S1 Research Data — (ZIP) [file pone.0166033.s003.zip › Subject_MIDI_sequences/N3933_112S.json]

{ "N3933_112S.mid": { "symbols": [{ "pitch": 82, "onset": 159, "interonset": 585, "interonsetratio": 1}, { "pitch": 81, "onset": 744, "interonset": 610, "interonsetratio": 1.04274}, { "pitch": 79, "onset": 1354, "interonset": 510, "interonsetratio": 0.836066}, { "pitch": 81, "onset": 1864, "interonset": 613, "interonsetratio": 1.20196}, { "pitch": 74, "onset": 2477, "interonset": 522, "interonsetratio": 0.85155}, { "pitch": 74, "onset": 2999, "interonset": 557, "interonsetratio": 1.06705}, { "pitch": 79, "onset": 3556, "interonset": 604, "interonsetratio": 1.08438}, { "pitch": 67, "onset": 4160, "interonset": 235, "interonsetratio": 0.389073}, { "pitch": 69, "onset": 4395, "interonset": 228, "interonsetratio": 0.970213}, { "pitch": 70, "onset": 4623, "interonset": 259, "interonsetratio": 1.13596}, { "pitch": 72, "onset": 4882, "interonset": 321, "interonsetratio": 1.23938}, { "pitch": 74, "onset": 5203, "interonset": 643, "interonsetratio": 2.00312}]}}
