# Supplementary material for: Behavioral Quantification of Audiomotor Transformations in Improvising and Score-Dependent Musicians
Source: PLoS One. 2016 Nov 11;11(11):e0166033. doi: 10.1371/journal.pone.0166033 (PMC5105996; doi:10.1371/journal.pone.0166033)
Supplement: S1 Research Data — (ZIP) [file pone.0166033.s003.zip › Subject_MIDI_sequences/N3933_121B.json]

{ "N3933_121B.mid": { "symbols": [{ "pitch": 43, "onset": 275, "interonset": 2764, "interonsetratio": 1}, { "pitch": 50, "onset": 3039, "interonset": 548, "interonsetratio": 0.198263}, { "pitch": 41, "onset": 3587, "interonset": 529, "interonsetratio": 0.965328}, { "pitch": 46, "onset": 4116, "interonset": 315, "interonsetratio": 0.595463}]}}
