# Supplementary material for: Behavioral Quantification of Audiomotor Transformations in Improvising and Score-Dependent Musicians
Source: PLoS One. 2016 Nov 11;11(11):e0166033. doi: 10.1371/journal.pone.0166033 (PMC5105996; doi:10.1371/journal.pone.0166033)
Supplement: S1 Research Data — (ZIP) [file pone.0166033.s003.zip › Subject_MIDI_sequences/N3933_121S.json]

{ "N3933_121S.mid": { "symbols": [{ "pitch": 70, "onset": 232, "interonset": 613, "interonsetratio": 1}, { "pitch": 74, "onset": 845, "interonset": 291, "interonsetratio": 0.474715}, { "pitch": 67, "onset": 1136, "interonset": 272, "interonsetratio": 0.934708}, { "pitch": 79, "onset": 1408, "interonset": 2, "interonsetratio": 0.00735294}, { "pitch": 77, "onset": 1410, "interonset": 168, "interonsetratio": 84}, { "pitch": 79, "onset": 1578, "interonset": 860, "interonsetratio": 5.11905}, { "pitch": 75, "onset": 2438, "interonset": 159, "interonsetratio": 0.184884}, { "pitch": 72, "onset": 2597, "interonset": 166, "interonsetratio": 1.04403}, { "pitch": 70, "onset": 2763, "interonset": 212, "interonsetratio": 1.27711}, { "pitch": 69, "onset": 2975, "interonset": 746, "interonsetratio": 3.51887}, { "pitch": 69, "onset": 3721, "interonset": 415, "interonsetratio": 0.5563}, { "pitch": 70, "onset": 4136, "interonset": 304, "interonsetratio": 0.73253}]}}
