# Supplementary material for: Behavioral Quantification of Audiomotor Transformations in Improvising and Score-Dependent Musicians
Source: PLoS One. 2016 Nov 11;11(11):e0166033. doi: 10.1371/journal.pone.0166033 (PMC5105996; doi:10.1371/journal.pone.0166033)
Supplement: S1 Research Data — (ZIP) [file pone.0166033.s003.zip › Subject_MIDI_sequences/N3933_122B.json]

{ "N3933_122B.mid": { "symbols": [{ "pitch": 46, "onset": 767, "interonset": 588, "interonsetratio": 1}, { "pitch": 48, "onset": 1355, "interonset": 532, "interonsetratio": 0.904762}, { "pitch": 48, "onset": 1887, "interonset": 426, "interonsetratio": 0.800752}, { "pitch": 51, "onset": 2313, "interonset": 517, "interonsetratio": 1.21362}, { "pitch": 53, "onset": 2830, "interonset": 552, "interonsetratio": 1.0677}, { "pitch": 41, "onset": 3382, "interonset": 247, "interonsetratio": 0.447464}]}}
