# Supplementary material for: Behavioral Quantification of Audiomotor Transformations in Improvising and Score-Dependent Musicians
Source: PLoS One. 2016 Nov 11;11(11):e0166033. doi: 10.1371/journal.pone.0166033 (PMC5105996; doi:10.1371/journal.pone.0166033)
Supplement: S1 Research Data — (ZIP) [file pone.0166033.s003.zip › Subject_MIDI_sequences/N3933_122S.json]

{ "N3933_122S.mid": { "symbols": [{ "pitch": 74, "onset": 203, "interonset": 565, "interonsetratio": 1}, { "pitch": 79, "onset": 768, "interonset": 531, "interonsetratio": 0.939823}, { "pitch": 77, "onset": 1299, "interonset": 590, "interonsetratio": 1.11111}, { "pitch": 75, "onset": 1889, "interonset": 226, "interonsetratio": 0.383051}, { "pitch": 74, "onset": 2115, "interonset": 215, "interonsetratio": 0.951327}, { "pitch": 72, "onset": 2330, "interonset": 191, "interonsetratio": 0.888372}, { "pitch": 70, "onset": 2521, "interonset": 268, "interonsetratio": 1.40314}, { "pitch": 70, "onset": 2789, "interonset": 558, "interonsetratio": 2.08209}, { "pitch": 69, "onset": 3347, "interonset": 265, "interonsetratio": 0.47491}]}}
