# Supplementary material for: Behavioral Quantification of Audiomotor Transformations in Improvising and Score-Dependent Musicians
Source: PLoS One. 2016 Nov 11;11(11):e0166033. doi: 10.1371/journal.pone.0166033 (PMC5105996; doi:10.1371/journal.pone.0166033)
Supplement: S1 Research Data — (ZIP) [file pone.0166033.s003.zip › Subject_MIDI_sequences/N3933_131B.json]

{ "N3933_131B.mid": { "symbols": [{ "pitch": 55, "onset": 245, "interonset": 375, "interonsetratio": 1}, { "pitch": 57, "onset": 620, "interonset": 1092, "interonsetratio": 2.912}, { "pitch": 55, "onset": 1712, "interonset": 570, "interonsetratio": 0.521978}]}}
