# Supplementary material for: Behavioral Quantification of Audiomotor Transformations in Improvising and Score-Dependent Musicians
Source: PLoS One. 2016 Nov 11;11(11):e0166033. doi: 10.1371/journal.pone.0166033 (PMC5105996; doi:10.1371/journal.pone.0166033)
Supplement: S1 Research Data — (ZIP) [file pone.0166033.s003.zip › Subject_MIDI_sequences/N3933_131S.json]

{ "N3933_131S.mid": { "symbols": [{ "pitch": 74, "onset": 234, "interonset": 7, "interonsetratio": 1}, { "pitch": 67, "onset": 241, "interonset": 379, "interonsetratio": 54.1429}, { "pitch": 72, "onset": 620, "interonset": 189, "interonsetratio": 0.498681}, { "pitch": 70, "onset": 809, "interonset": 201, "interonsetratio": 1.06349}, { "pitch": 75, "onset": 1010, "interonset": 160, "interonsetratio": 0.79602}, { "pitch": 74, "onset": 1170, "interonset": 188, "interonsetratio": 1.175}, { "pitch": 72, "onset": 1358, "interonset": 336, "interonsetratio": 1.78723}, { "pitch": 67, "onset": 1694, "interonset": 1988, "interonsetratio": 5.91667}]}}
