# Supplementary material for: Behavioral Quantification of Audiomotor Transformations in Improvising and Score-Dependent Musicians
Source: PLoS One. 2016 Nov 11;11(11):e0166033. doi: 10.1371/journal.pone.0166033 (PMC5105996; doi:10.1371/journal.pone.0166033)
Supplement: S1 Research Data — (ZIP) [file pone.0166033.s003.zip › Subject_MIDI_sequences/N3933_132B.json]

{ "N3933_132B.mid": { "symbols": [{ "pitch": 55, "onset": 295, "interonset": 335, "interonsetratio": 1}, { "pitch": 50, "onset": 630, "interonset": 1075, "interonsetratio": 3.20896}, { "pitch": 55, "onset": 1705, "interonset": 512, "interonsetratio": 0.476279}, { "pitch": 55, "onset": 2217, "interonset": 411, "interonsetratio": 0.802734}, { "pitch": 49, "onset": 2628, "interonset": 210, "interonsetratio": 0.510949}, { "pitch": 50, "onset": 2838, "interonset": 267, "interonsetratio": 1.27143}, { "pitch": 46, "onset": 3105, "interonset": 372, "interonsetratio": 1.39326}, { "pitch": 43, "onset": 3477, "interonset": 195, "interonsetratio": 0.524194}]}}
