# Supplementary material for: Behavioral Quantification of Audiomotor Transformations in Improvising and Score-Dependent Musicians
Source: PLoS One. 2016 Nov 11;11(11):e0166033. doi: 10.1371/journal.pone.0166033 (PMC5105996; doi:10.1371/journal.pone.0166033)
Supplement: S1 Research Data — (ZIP) [file pone.0166033.s003.zip › Subject_MIDI_sequences/N3933_132S.json]

{ "N3933_132S.mid": { "symbols": [{ "pitch": 74, "onset": 226, "interonset": 136, "interonsetratio": 1}, { "pitch": 72, "onset": 362, "interonset": 213, "interonsetratio": 1.56618}, { "pitch": 75, "onset": 575, "interonset": 253, "interonsetratio": 1.18779}, { "pitch": 74, "onset": 828, "interonset": 352, "interonsetratio": 1.3913}, { "pitch": 70, "onset": 1180, "interonset": 226, "interonsetratio": 0.642045}, { "pitch": 72, "onset": 1406, "interonset": 289, "interonsetratio": 1.27876}, { "pitch": 67, "onset": 1695, "interonset": 1771, "interonsetratio": 6.12803}, { "pitch": 79, "onset": 3466, "interonset": 216, "interonsetratio": 0.121965}]}}
