# Supplementary material for: Behavioral Quantification of Audiomotor Transformations in Improvising and Score-Dependent Musicians
Source: PLoS One. 2016 Nov 11;11(11):e0166033. doi: 10.1371/journal.pone.0166033 (PMC5105996; doi:10.1371/journal.pone.0166033)
Supplement: S1 Research Data — (ZIP) [file pone.0166033.s003.zip › Subject_MIDI_sequences/N3933_141S.json]

{ "N3933_141S.mid": { "symbols": [{ "pitch": 70, "onset": 158, "interonset": 658, "interonsetratio": 1}, { "pitch": 69, "onset": 816, "interonset": 215, "interonsetratio": 0.326748}, { "pitch": 70, "onset": 1031, "interonset": 330, "interonsetratio": 1.53488}, { "pitch": 70, "onset": 1361, "interonset": 63, "interonsetratio": 0.190909}]}}
