# Supplementary material for: Behavioral Quantification of Audiomotor Transformations in Improvising and Score-Dependent Musicians
Source: PLoS One. 2016 Nov 11;11(11):e0166033. doi: 10.1371/journal.pone.0166033 (PMC5105996; doi:10.1371/journal.pone.0166033)
Supplement: S1 Research Data — (ZIP) [file pone.0166033.s003.zip › Subject_MIDI_sequences/N3933_142B.json]

{ "N3933_142B.mid": { "symbols": [{ "pitch": 62, "onset": 229, "interonset": 1000, "interonsetratio": 1}, { "pitch": 55, "onset": 1229, "interonset": 518, "interonsetratio": 0.518}, { "pitch": 55, "onset": 1747, "interonset": 660, "interonsetratio": 1.27413}, { "pitch": 63, "onset": 2407, "interonset": 425, "interonsetratio": 0.643939}, { "pitch": 53, "onset": 2832, "interonset": 600, "interonsetratio": 1.41176}, { "pitch": 53, "onset": 3432, "interonset": 680, "interonsetratio": 1.13333}, { "pitch": 65, "onset": 4112, "interonset": 562, "interonsetratio": 0.826471}]}}
