# Supplementary material for: Behavioral Quantification of Audiomotor Transformations in Improvising and Score-Dependent Musicians
Source: PLoS One. 2016 Nov 11;11(11):e0166033. doi: 10.1371/journal.pone.0166033 (PMC5105996; doi:10.1371/journal.pone.0166033)
Supplement: S1 Research Data — (ZIP) [file pone.0166033.s003.zip › Subject_MIDI_sequences/N3933_142S.json]

{ "N3933_142S.mid": { "symbols": [{ "pitch": 70, "onset": 211, "interonset": 1844, "interonsetratio": 1}, { "pitch": 74, "onset": 2055, "interonset": 317, "interonsetratio": 0.171909}, { "pitch": 72, "onset": 2372, "interonset": 263, "interonsetratio": 0.829653}, { "pitch": 70, "onset": 2635, "interonset": 242, "interonsetratio": 0.920152}, { "pitch": 70, "onset": 2877, "interonset": 562, "interonsetratio": 2.32231}, { "pitch": 69, "onset": 3439, "interonset": 308, "interonsetratio": 0.548043}, { "pitch": 67, "onset": 3747, "interonset": 343, "interonsetratio": 1.11364}, { "pitch": 69, "onset": 4090, "interonset": 640, "interonsetratio": 1.86589}]}}
