# Supplementary material for: Behavioral Quantification of Audiomotor Transformations in Improvising and Score-Dependent Musicians
Source: PLoS One. 2016 Nov 11;11(11):e0166033. doi: 10.1371/journal.pone.0166033 (PMC5105996; doi:10.1371/journal.pone.0166033)
Supplement: S1 Research Data — (ZIP) [file pone.0166033.s003.zip › Subject_MIDI_sequences/N3933_151B.json]

{ "N3933_151B.mid": { "symbols": [{ "pitch": 54, "onset": 279, "interonset": 553, "interonsetratio": 1}, { "pitch": 54, "onset": 832, "interonset": 271, "interonsetratio": 0.490054}, { "pitch": 52, "onset": 1103, "interonset": 229, "interonsetratio": 0.845018}, { "pitch": 50, "onset": 1332, "interonset": 912, "interonsetratio": 3.98253}, { "pitch": 54, "onset": 2244, "interonset": 54, "interonsetratio": 0.0592105}]}}
