# Supplementary material for: Behavioral Quantification of Audiomotor Transformations in Improvising and Score-Dependent Musicians
Source: PLoS One. 2016 Nov 11;11(11):e0166033. doi: 10.1371/journal.pone.0166033 (PMC5105996; doi:10.1371/journal.pone.0166033)
Supplement: S1 Research Data — (ZIP) [file pone.0166033.s003.zip › Subject_MIDI_sequences/N3933_151S.json]

{ "N3933_151S.mid": { "symbols": [{ "pitch": 62, "onset": 290, "interonset": 1696, "interonsetratio": 1}, { "pitch": 72, "onset": 1986, "interonset": 528, "interonsetratio": 0.311321}, { "pitch": 70, "onset": 2514, "interonset": 573, "interonsetratio": 1.08523}, { "pitch": 69, "onset": 3087, "interonset": 412, "interonsetratio": 0.719023}, { "pitch": 67, "onset": 3499, "interonset": 403, "interonsetratio": 0.978155}]}}
