# Supplementary material for: Behavioral Quantification of Audiomotor Transformations in Improvising and Score-Dependent Musicians
Source: PLoS One. 2016 Nov 11;11(11):e0166033. doi: 10.1371/journal.pone.0166033 (PMC5105996; doi:10.1371/journal.pone.0166033)
Supplement: S1 Research Data — (ZIP) [file pone.0166033.s003.zip › Subject_MIDI_sequences/N3933_152B.json]

{ "N3933_152B.mid": { "symbols": [{ "pitch": 54, "onset": 153, "interonset": 285, "interonsetratio": 1}, { "pitch": 52, "onset": 438, "interonset": 292, "interonsetratio": 1.02456}, { "pitch": 54, "onset": 730, "interonset": 365, "interonsetratio": 1.25}, { "pitch": 52, "onset": 1095, "interonset": 282, "interonsetratio": 0.772603}, { "pitch": 54, "onset": 1377, "interonset": 381, "interonsetratio": 1.35106}, { "pitch": 52, "onset": 1758, "interonset": 245, "interonsetratio": 0.643045}, { "pitch": 52, "onset": 2003, "interonset": 277, "interonsetratio": 1.13061}, { "pitch": 54, "onset": 2280, "interonset": 933, "interonsetratio": 3.36823}, { "pitch": 50, "onset": 3213, "interonset": 494, "interonsetratio": 0.529475}, { "pitch": 55, "onset": 3707, "interonset": 218, "interonsetratio": 0.441296}]}}
