# Supplementary material for: Behavioral Quantification of Audiomotor Transformations in Improvising and Score-Dependent Musicians
Source: PLoS One. 2016 Nov 11;11(11):e0166033. doi: 10.1371/journal.pone.0166033 (PMC5105996; doi:10.1371/journal.pone.0166033)
Supplement: S1 Research Data — (ZIP) [file pone.0166033.s003.zip › Subject_MIDI_sequences/N3933_152S.json]

{ "N3933_152S.mid": { "symbols": [{ "pitch": 62, "onset": 169, "interonset": 1212, "interonsetratio": 1}, { "pitch": 72, "onset": 1381, "interonset": 1260, "interonsetratio": 1.0396}, { "pitch": 70, "onset": 2641, "interonset": 252, "interonsetratio": 0.2}, { "pitch": 72, "onset": 2893, "interonset": 282, "interonsetratio": 1.11905}, { "pitch": 70, "onset": 3175, "interonset": 289, "interonsetratio": 1.02482}, { "pitch": 69, "onset": 3464, "interonset": 241, "interonsetratio": 0.83391}, { "pitch": 67, "onset": 3705, "interonset": 340, "interonsetratio": 1.41079}]}}
