# Supplementary material for: Behavioral Quantification of Audiomotor Transformations in Improvising and Score-Dependent Musicians
Source: PLoS One. 2016 Nov 11;11(11):e0166033. doi: 10.1371/journal.pone.0166033 (PMC5105996; doi:10.1371/journal.pone.0166033)
Supplement: S1 Research Data — (ZIP) [file pone.0166033.s003.zip › Subject_MIDI_sequences/N3933_161B.json]

{ "N3933_161B.mid": { "symbols": [{ "pitch": 62, "onset": 221, "interonset": 946, "interonsetratio": 1}, { "pitch": 50, "onset": 1167, "interonset": 546, "interonsetratio": 0.577167}, { "pitch": 55, "onset": 1713, "interonset": 786, "interonsetratio": 1.43956}]}}
