# Supplementary material for: Behavioral Quantification of Audiomotor Transformations in Improvising and Score-Dependent Musicians
Source: PLoS One. 2016 Nov 11;11(11):e0166033. doi: 10.1371/journal.pone.0166033 (PMC5105996; doi:10.1371/journal.pone.0166033)
Supplement: S1 Research Data — (ZIP) [file pone.0166033.s003.zip › Subject_MIDI_sequences/N3933_162B.json]

{ "N3933_162B.mid": { "symbols": [{ "pitch": 54, "onset": 184, "interonset": 1483, "interonsetratio": 1}, { "pitch": 50, "onset": 1667, "interonset": 597, "interonsetratio": 0.402562}, { "pitch": 55, "onset": 2264, "interonset": 682, "interonsetratio": 1.14238}, { "pitch": 50, "onset": 2946, "interonset": 653, "interonsetratio": 0.957478}, { "pitch": 43, "onset": 3599, "interonset": 791, "interonsetratio": 1.21133}]}}
