# Supplementary material for: Behavioral Quantification of Audiomotor Transformations in Improvising and Score-Dependent Musicians
Source: PLoS One. 2016 Nov 11;11(11):e0166033. doi: 10.1371/journal.pone.0166033 (PMC5105996; doi:10.1371/journal.pone.0166033)
Supplement: S1 Research Data — (ZIP) [file pone.0166033.s003.zip › Subject_MIDI_sequences/N3933_162S.json]

{ "N3933_162S.mid": { "symbols": [{ "pitch": 69, "onset": 169, "interonset": 746, "interonsetratio": 1}, { "pitch": 62, "onset": 915, "interonset": 1027, "interonsetratio": 1.37668}, { "pitch": 60, "onset": 1942, "interonset": 987, "interonsetratio": 0.961052}, { "pitch": 58, "onset": 2929, "interonset": 306, "interonsetratio": 0.31003}, { "pitch": 57, "onset": 3235, "interonset": 346, "interonsetratio": 1.13072}, { "pitch": 58, "onset": 3581, "interonset": 805, "interonsetratio": 2.32659}]}}
