# Supplementary material for: Behavioral Quantification of Audiomotor Transformations in Improvising and Score-Dependent Musicians
Source: PLoS One. 2016 Nov 11;11(11):e0166033. doi: 10.1371/journal.pone.0166033 (PMC5105996; doi:10.1371/journal.pone.0166033)
Supplement: S1 Research Data — (ZIP) [file pone.0166033.s003.zip › Subject_MIDI_sequences/N3933_172B.json]

{ "N3933_172B.mid": { "symbols": [{ "pitch": 46, "onset": 245, "interonset": 379, "interonsetratio": 1}, { "pitch": 48, "onset": 624, "interonset": 585, "interonsetratio": 1.54354}, { "pitch": 50, "onset": 1209, "interonset": 644, "interonsetratio": 1.10085}, { "pitch": 43, "onset": 1853, "interonset": 666, "interonsetratio": 1.03416}]}}
