# Supplementary material for: Behavioral Quantification of Audiomotor Transformations in Improvising and Score-Dependent Musicians
Source: PLoS One. 2016 Nov 11;11(11):e0166033. doi: 10.1371/journal.pone.0166033 (PMC5105996; doi:10.1371/journal.pone.0166033)
Supplement: S1 Research Data — (ZIP) [file pone.0166033.s003.zip › Subject_MIDI_sequences/N3933_172S.json]

{ "N3933_172S.mid": { "symbols": [{ "pitch": 74, "onset": 258, "interonset": 176, "interonsetratio": 1}, { "pitch": 67, "onset": 434, "interonset": 162, "interonsetratio": 0.920455}, { "pitch": 69, "onset": 596, "interonset": 268, "interonsetratio": 1.65432}, { "pitch": 75, "onset": 864, "interonset": 354, "interonsetratio": 1.3209}, { "pitch": 74, "onset": 1218, "interonset": 276, "interonsetratio": 0.779661}, { "pitch": 66, "onset": 1494, "interonset": 327, "interonsetratio": 1.18478}, { "pitch": 67, "onset": 1821, "interonset": 852, "interonsetratio": 2.6055}]}}
