# Supplementary material for: Behavioral Quantification of Audiomotor Transformations in Improvising and Score-Dependent Musicians
Source: PLoS One. 2016 Nov 11;11(11):e0166033. doi: 10.1371/journal.pone.0166033 (PMC5105996; doi:10.1371/journal.pone.0166033)
Supplement: S1 Research Data — (ZIP) [file pone.0166033.s003.zip › Subject_MIDI_sequences/N3933_181S.json]

{ "N3933_181S.mid": { "symbols": [{ "pitch": 62, "onset": 240, "interonset": 590, "interonsetratio": 1}, { "pitch": 67, "onset": 830, "interonset": 285, "interonsetratio": 0.483051}, { "pitch": 70, "onset": 1115, "interonset": 196, "interonsetratio": 0.687719}, { "pitch": 69, "onset": 1311, "interonset": 170, "interonsetratio": 0.867347}, { "pitch": 70, "onset": 1481, "interonset": 487, "interonsetratio": 2.86471}, { "pitch": 67, "onset": 1968, "interonset": 1152, "interonsetratio": 2.3655}, { "pitch": 72, "onset": 3120, "interonset": 293, "interonsetratio": 0.25434}, { "pitch": 70, "onset": 3413, "interonset": 234, "interonsetratio": 0.798635}, { "pitch": 69, "onset": 3647, "interonset": 203, "interonsetratio": 0.867521}]}}
