# Supplementary material for: Behavioral Quantification of Audiomotor Transformations in Improvising and Score-Dependent Musicians
Source: PLoS One. 2016 Nov 11;11(11):e0166033. doi: 10.1371/journal.pone.0166033 (PMC5105996; doi:10.1371/journal.pone.0166033)
Supplement: S1 Research Data — (ZIP) [file pone.0166033.s003.zip › Subject_MIDI_sequences/N3933_182B.json]

{ "N3933_182B.mid": { "symbols": [{ "pitch": 55, "onset": 250, "interonset": 1728, "interonsetratio": 1}, { "pitch": 50, "onset": 1978, "interonset": 569, "interonsetratio": 0.329282}, { "pitch": 51, "onset": 2547, "interonset": 915, "interonsetratio": 1.60808}, { "pitch": 50, "onset": 3462, "interonset": 814, "interonsetratio": 0.889617}, { "pitch": 50, "onset": 4276, "interonset": 1292, "interonsetratio": 1.58722}, { "pitch": 58, "onset": 5568, "interonset": 622, "interonsetratio": 0.481424}]}}
