# Supplementary material for: Behavioral Quantification of Audiomotor Transformations in Improvising and Score-Dependent Musicians
Source: PLoS One. 2016 Nov 11;11(11):e0166033. doi: 10.1371/journal.pone.0166033 (PMC5105996; doi:10.1371/journal.pone.0166033)
Supplement: S1 Research Data — (ZIP) [file pone.0166033.s003.zip › Subject_MIDI_sequences/N3933_182S.json]

{ "N3933_182S.mid": { "symbols": [{ "pitch": 62, "onset": 206, "interonset": 535, "interonsetratio": 1}, { "pitch": 70, "onset": 741, "interonset": 261, "interonsetratio": 0.48785}, { "pitch": 69, "onset": 1002, "interonset": 401, "interonsetratio": 1.5364}, { "pitch": 70, "onset": 1403, "interonset": 1755, "interonsetratio": 4.37656}, { "pitch": 69, "onset": 3158, "interonset": 261, "interonsetratio": 0.148718}, { "pitch": 67, "onset": 3419, "interonset": 314, "interonsetratio": 1.20307}, { "pitch": 66, "onset": 3733, "interonset": 244, "interonsetratio": 0.77707}, { "pitch": 67, "onset": 3977, "interonset": 276, "interonsetratio": 1.13115}, { "pitch": 69, "onset": 4253, "interonset": 664, "interonsetratio": 2.4058}, { "pitch": 62, "onset": 4917, "interonset": 1258, "interonsetratio": 1.89458}]}}
