# Supplementary material for: Behavioral Quantification of Audiomotor Transformations in Improvising and Score-Dependent Musicians
Source: PLoS One. 2016 Nov 11;11(11):e0166033. doi: 10.1371/journal.pone.0166033 (PMC5105996; doi:10.1371/journal.pone.0166033)
Supplement: S1 Research Data — (ZIP) [file pone.0166033.s003.zip › Subject_MIDI_sequences/N3933_210B.json]

{ "N3933_210B.mid": { "symbols": [{ "pitch": 53, "onset": 309, "interonset": 565, "interonsetratio": 1}, { "pitch": 58, "onset": 874, "interonset": 475, "interonsetratio": 0.840708}, { "pitch": 58, "onset": 1349, "interonset": 492, "interonsetratio": 1.03579}, { "pitch": 60, "onset": 1841, "interonset": 464, "interonsetratio": 0.943089}, { "pitch": 57, "onset": 2305, "interonset": 906, "interonsetratio": 1.95259}, { "pitch": 58, "onset": 3211, "interonset": 499, "interonsetratio": 0.550773}, { "pitch": 60, "onset": 3710, "interonset": 982, "interonsetratio": 1.96794}, { "pitch": 48, "onset": 4692, "interonset": 502, "interonsetratio": 0.511202}, { "pitch": 53, "onset": 5194, "interonset": 574, "interonsetratio": 1.14343}, { "pitch": 48, "onset": 5768, "interonset": 578, "interonsetratio": 1.00697}, { "pitch": 41, "onset": 6346, "interonset": 260, "interonsetratio": 0.449827}]}}
