# Supplementary material for: Behavioral Quantification of Audiomotor Transformations in Improvising and Score-Dependent Musicians
Source: PLoS One. 2016 Nov 11;11(11):e0166033. doi: 10.1371/journal.pone.0166033 (PMC5105996; doi:10.1371/journal.pone.0166033)
Supplement: S1 Research Data — (ZIP) [file pone.0166033.s003.zip › Subject_MIDI_sequences/N3933_210S.json]

{ "N3933_210S.mid": { "symbols": [{ "pitch": 77, "onset": 271, "interonset": 259, "interonsetratio": 1}, { "pitch": 81, "onset": 530, "interonset": 338, "interonsetratio": 1.30502}, { "pitch": 74, "onset": 868, "interonset": 507, "interonsetratio": 1.5}, { "pitch": 74, "onset": 1375, "interonset": 474, "interonsetratio": 0.934911}, { "pitch": 76, "onset": 1849, "interonset": 233, "interonsetratio": 0.491561}, { "pitch": 79, "onset": 2082, "interonset": 221, "interonsetratio": 0.948498}, { "pitch": 72, "onset": 2303, "interonset": 464, "interonsetratio": 2.09955}, { "pitch": 72, "onset": 2767, "interonset": 455, "interonsetratio": 0.980603}, { "pitch": 74, "onset": 3222, "interonset": 195, "interonsetratio": 0.428571}, { "pitch": 77, "onset": 3417, "interonset": 266, "interonsetratio": 1.3641}, { "pitch": 69, "onset": 3683, "interonset": 492, "interonsetratio": 1.84962}, { "pitch": 69, "onset": 4175, "interonset": 483, "interonsetratio": 0.981707}, { "pitch": 67, "onset": 4658, "interonset": 530, "interonsetratio": 1.09731}, { "pitch": 64, "onset": 5188, "interonset": 1157, "interonsetratio": 2.18302}, { "pitch": 65, "onset": 6345, "interonset": 260, "interonsetratio": 0.224719}]}}
