# Supplementary material for: Behavioral Quantification of Audiomotor Transformations in Improvising and Score-Dependent Musicians
Source: PLoS One. 2016 Nov 11;11(11):e0166033. doi: 10.1371/journal.pone.0166033 (PMC5105996; doi:10.1371/journal.pone.0166033)
Supplement: S1 Research Data — (ZIP) [file pone.0166033.s003.zip › Subject_MIDI_sequences/N3933_220B.json]

{ "N3933_220B.mid": { "symbols": [{ "pitch": 57, "onset": 288, "interonset": 549, "interonsetratio": 1}, { "pitch": 53, "onset": 837, "interonset": 479, "interonsetratio": 0.872495}, { "pitch": 55, "onset": 1316, "interonset": 495, "interonsetratio": 1.0334}, { "pitch": 57, "onset": 1811, "interonset": 1470, "interonsetratio": 2.9697}, { "pitch": 55, "onset": 3281, "interonset": 430, "interonsetratio": 0.292517}, { "pitch": 53, "onset": 3711, "interonset": 482, "interonsetratio": 1.12093}, { "pitch": 52, "onset": 4193, "interonset": 516, "interonsetratio": 1.07054}, { "pitch": 53, "onset": 4709, "interonset": 874, "interonsetratio": 1.6938}]}}
