# Supplementary material for: Behavioral Quantification of Audiomotor Transformations in Improvising and Score-Dependent Musicians
Source: PLoS One. 2016 Nov 11;11(11):e0166033. doi: 10.1371/journal.pone.0166033 (PMC5105996; doi:10.1371/journal.pone.0166033)
Supplement: S1 Research Data — (ZIP) [file pone.0166033.s003.zip › Subject_MIDI_sequences/N3933_220S.json]

{ "N3933_220S.mid": { "symbols": [{ "pitch": 65, "onset": 272, "interonset": 1062, "interonsetratio": 1}, { "pitch": 65, "onset": 1334, "interonset": 947, "interonsetratio": 0.891714}, { "pitch": 64, "onset": 2281, "interonset": 237, "interonsetratio": 0.250264}, { "pitch": 62, "onset": 2518, "interonset": 234, "interonsetratio": 0.987342}, { "pitch": 60, "onset": 2752, "interonset": 504, "interonsetratio": 2.15385}, { "pitch": 70, "onset": 3256, "interonset": 941, "interonsetratio": 1.86706}, { "pitch": 70, "onset": 4197, "interonset": 476, "interonsetratio": 0.505845}, { "pitch": 70, "onset": 4673, "interonset": 615, "interonsetratio": 1.29202}, { "pitch": 69, "onset": 5288, "interonset": 242, "interonsetratio": 0.393496}]}}
