# Supplementary material for: Behavioral Quantification of Audiomotor Transformations in Improvising and Score-Dependent Musicians
Source: PLoS One. 2016 Nov 11;11(11):e0166033. doi: 10.1371/journal.pone.0166033 (PMC5105996; doi:10.1371/journal.pone.0166033)
Supplement: S1 Research Data — (ZIP) [file pone.0166033.s003.zip › Subject_MIDI_sequences/N3933_230B.json]

{ "N3933_230B.mid": { "symbols": [{ "pitch": 53, "onset": 195, "interonset": 614, "interonsetratio": 1}, { "pitch": 53, "onset": 809, "interonset": 1238, "interonsetratio": 2.01629}, { "pitch": 57, "onset": 2047, "interonset": 506, "interonsetratio": 0.408724}, { "pitch": 58, "onset": 2553, "interonset": 1164, "interonsetratio": 2.3004}, { "pitch": 60, "onset": 3717, "interonset": 566, "interonsetratio": 0.486254}, { "pitch": 58, "onset": 4283, "interonset": 504, "interonsetratio": 0.890459}, { "pitch": 60, "onset": 4787, "interonset": 600, "interonsetratio": 1.19048}, { "pitch": 53, "onset": 5387, "interonset": 602, "interonsetratio": 1.00333}, { "pitch": 48, "onset": 5989, "interonset": 718, "interonsetratio": 1.19269}, { "pitch": 41, "onset": 6707, "interonset": 292, "interonsetratio": 0.406685}]}}
