# Supplementary material for: Behavioral Quantification of Audiomotor Transformations in Improvising and Score-Dependent Musicians
Source: PLoS One. 2016 Nov 11;11(11):e0166033. doi: 10.1371/journal.pone.0166033 (PMC5105996; doi:10.1371/journal.pone.0166033)
Supplement: S1 Research Data — (ZIP) [file pone.0166033.s003.zip › Subject_MIDI_sequences/N3933_230S.json]

{ "N3933_230S.mid": { "symbols": [{ "pitch": 69, "onset": 175, "interonset": 1265, "interonsetratio": 1}, { "pitch": 72, "onset": 1440, "interonset": 563, "interonsetratio": 0.445059}, { "pitch": 77, "onset": 2003, "interonset": 539, "interonsetratio": 0.957371}, { "pitch": 72, "onset": 2542, "interonset": 550, "interonsetratio": 1.02041}, { "pitch": 70, "onset": 3092, "interonset": 597, "interonsetratio": 1.08545}, { "pitch": 69, "onset": 3689, "interonset": 854, "interonsetratio": 1.43049}, { "pitch": 70, "onset": 4543, "interonset": 281, "interonsetratio": 0.32904}, { "pitch": 67, "onset": 4824, "interonset": 560, "interonsetratio": 1.99288}, { "pitch": 70, "onset": 5384, "interonset": 1256, "interonsetratio": 2.24286}, { "pitch": 69, "onset": 6640, "interonset": 398, "interonsetratio": 0.316879}]}}
