# Supplementary material for: Behavioral Quantification of Audiomotor Transformations in Improvising and Score-Dependent Musicians
Source: PLoS One. 2016 Nov 11;11(11):e0166033. doi: 10.1371/journal.pone.0166033 (PMC5105996; doi:10.1371/journal.pone.0166033)
Supplement: S1 Research Data — (ZIP) [file pone.0166033.s003.zip › Subject_MIDI_sequences/N3933_240B.json]

{ "N3933_240B.mid": { "symbols": [{ "pitch": 57, "onset": 801, "interonset": 484, "interonsetratio": 1}, { "pitch": 55, "onset": 1285, "interonset": 428, "interonsetratio": 0.884298}, { "pitch": 53, "onset": 1713, "interonset": 471, "interonsetratio": 1.10047}, { "pitch": 58, "onset": 2184, "interonset": 492, "interonsetratio": 1.04459}, { "pitch": 60, "onset": 2676, "interonset": 435, "interonsetratio": 0.884146}, { "pitch": 48, "onset": 3111, "interonset": 524, "interonsetratio": 1.2046}, { "pitch": 53, "onset": 3635, "interonset": 507, "interonsetratio": 0.967557}]}}
