# Supplementary material for: Behavioral Quantification of Audiomotor Transformations in Improvising and Score-Dependent Musicians
Source: PLoS One. 2016 Nov 11;11(11):e0166033. doi: 10.1371/journal.pone.0166033 (PMC5105996; doi:10.1371/journal.pone.0166033)
Supplement: S1 Research Data — (ZIP) [file pone.0166033.s003.zip › Subject_MIDI_sequences/N3933_240S.json]

{ "N3933_240S.mid": { "symbols": [{ "pitch": 60, "onset": 292, "interonset": 227, "interonsetratio": 1}, { "pitch": 60, "onset": 519, "interonset": 282, "interonsetratio": 1.24229}, { "pitch": 65, "onset": 801, "interonset": 868, "interonsetratio": 3.07801}, { "pitch": 69, "onset": 1669, "interonset": 257, "interonsetratio": 0.296083}, { "pitch": 69, "onset": 1926, "interonset": 272, "interonsetratio": 1.05837}, { "pitch": 72, "onset": 2198, "interonset": 220, "interonsetratio": 0.808824}, { "pitch": 70, "onset": 2418, "interonset": 260, "interonsetratio": 1.18182}, { "pitch": 69, "onset": 2678, "interonset": 202, "interonsetratio": 0.776923}, { "pitch": 67, "onset": 2880, "interonset": 224, "interonsetratio": 1.10891}, { "pitch": 65, "onset": 3104, "interonset": 216, "interonsetratio": 0.964286}, { "pitch": 64, "onset": 3320, "interonset": 306, "interonsetratio": 1.41667}, { "pitch": 65, "onset": 3626, "interonset": 563, "interonsetratio": 1.83987}]}}
