# Supplementary material for: Behavioral Quantification of Audiomotor Transformations in Improvising and Score-Dependent Musicians
Source: PLoS One. 2016 Nov 11;11(11):e0166033. doi: 10.1371/journal.pone.0166033 (PMC5105996; doi:10.1371/journal.pone.0166033)
Supplement: S1 Research Data — (ZIP) [file pone.0166033.s003.zip › Subject_MIDI_sequences/N3933_250B.json]

{ "N3933_250B.mid": { "symbols": [{ "pitch": 53, "onset": 226, "interonset": 1037, "interonsetratio": 1}, { "pitch": 55, "onset": 1263, "interonset": 567, "interonsetratio": 0.54677}, { "pitch": 57, "onset": 1830, "interonset": 1040, "interonsetratio": 1.83422}, { "pitch": 62, "onset": 2870, "interonset": 513, "interonsetratio": 0.493269}, { "pitch": 58, "onset": 3383, "interonset": 535, "interonsetratio": 1.04288}, { "pitch": 60, "onset": 3918, "interonset": 1055, "interonsetratio": 1.97196}, { "pitch": 48, "onset": 4973, "interonset": 479, "interonsetratio": 0.454028}, { "pitch": 53, "onset": 5452, "interonset": 618, "interonsetratio": 1.29019}, { "pitch": 48, "onset": 6070, "interonset": 584, "interonsetratio": 0.944984}, { "pitch": 41, "onset": 6654, "interonset": 402, "interonsetratio": 0.688356}]}}
