# Supplementary material for: Behavioral Quantification of Audiomotor Transformations in Improvising and Score-Dependent Musicians
Source: PLoS One. 2016 Nov 11;11(11):e0166033. doi: 10.1371/journal.pone.0166033 (PMC5105996; doi:10.1371/journal.pone.0166033)
Supplement: S1 Research Data — (ZIP) [file pone.0166033.s003.zip › Subject_MIDI_sequences/N3933_250S.json]

{ "N3933_250S.mid": { "symbols": [{ "pitch": 69, "onset": 152, "interonset": 566, "interonsetratio": 1}, { "pitch": 65, "onset": 718, "interonset": 559, "interonsetratio": 0.987633}, { "pitch": 70, "onset": 1277, "interonset": 552, "interonsetratio": 0.987478}, { "pitch": 72, "onset": 1829, "interonset": 537, "interonsetratio": 0.972826}, { "pitch": 65, "onset": 2366, "interonset": 507, "interonsetratio": 0.944134}, { "pitch": 70, "onset": 2873, "interonset": 272, "interonsetratio": 0.536489}, { "pitch": 69, "onset": 3145, "interonset": 257, "interonsetratio": 0.944853}, { "pitch": 67, "onset": 3402, "interonset": 224, "interonsetratio": 0.871595}, { "pitch": 65, "onset": 3626, "interonset": 277, "interonsetratio": 1.23661}, { "pitch": 69, "onset": 3903, "interonset": 527, "interonsetratio": 1.90253}, { "pitch": 67, "onset": 4430, "interonset": 1043, "interonsetratio": 1.97913}, { "pitch": 65, "onset": 5473, "interonset": 1614, "interonsetratio": 1.54746}]}}
