# Supplementary material for: Behavioral Quantification of Audiomotor Transformations in Improvising and Score-Dependent Musicians
Source: PLoS One. 2016 Nov 11;11(11):e0166033. doi: 10.1371/journal.pone.0166033 (PMC5105996; doi:10.1371/journal.pone.0166033)
Supplement: S1 Research Data — (ZIP) [file pone.0166033.s003.zip › Subject_MIDI_sequences/N3933_311B.json]

{ "N3933_311B.mid": { "symbols": [{ "pitch": 62, "onset": 208, "interonset": 1403, "interonsetratio": 1}, { "pitch": 60, "onset": 1611, "interonset": 1468, "interonsetratio": 1.04633}, { "pitch": 59, "onset": 3079, "interonset": 295, "interonsetratio": 0.200954}, { "pitch": 60, "onset": 3374, "interonset": 376, "interonsetratio": 1.27458}, { "pitch": 59, "onset": 3750, "interonset": 335, "interonsetratio": 0.890957}, { "pitch": 57, "onset": 4085, "interonset": 422, "interonsetratio": 1.2597}, { "pitch": 55, "onset": 4507, "interonset": 697, "interonsetratio": 1.65166}]}}
