# Supplementary material for: Behavioral Quantification of Audiomotor Transformations in Improvising and Score-Dependent Musicians
Source: PLoS One. 2016 Nov 11;11(11):e0166033. doi: 10.1371/journal.pone.0166033 (PMC5105996; doi:10.1371/journal.pone.0166033)
Supplement: S1 Research Data — (ZIP) [file pone.0166033.s003.zip › Subject_MIDI_sequences/N3933_311S.json]

{ "N3933_311S.mid": { "symbols": [{ "pitch": 71, "onset": 205, "interonset": 1390, "interonsetratio": 1}, { "pitch": 69, "onset": 1595, "interonset": 371, "interonsetratio": 0.266906}, { "pitch": 76, "onset": 1966, "interonset": 370, "interonsetratio": 0.997305}, { "pitch": 74, "onset": 2336, "interonset": 348, "interonsetratio": 0.940541}, { "pitch": 66, "onset": 2684, "interonset": 372, "interonsetratio": 1.06897}, { "pitch": 67, "onset": 3056, "interonset": 2253, "interonsetratio": 6.05645}]}}
