# Supplementary material for: Behavioral Quantification of Audiomotor Transformations in Improvising and Score-Dependent Musicians
Source: PLoS One. 2016 Nov 11;11(11):e0166033. doi: 10.1371/journal.pone.0166033 (PMC5105996; doi:10.1371/journal.pone.0166033)
Supplement: S1 Research Data — (ZIP) [file pone.0166033.s003.zip › Subject_MIDI_sequences/N3933_312B.json]

{ "N3933_312B.mid": { "symbols": [{ "pitch": 66, "onset": 274, "interonset": 1511, "interonsetratio": 1}, { "pitch": 64, "onset": 1785, "interonset": 1438, "interonsetratio": 0.951688}, { "pitch": 62, "onset": 3223, "interonset": 366, "interonsetratio": 0.25452}, { "pitch": 64, "onset": 3589, "interonset": 354, "interonsetratio": 0.967213}, { "pitch": 62, "onset": 3943, "interonset": 347, "interonsetratio": 0.980226}, { "pitch": 61, "onset": 4290, "interonset": 447, "interonsetratio": 1.28818}, { "pitch": 59, "onset": 4737, "interonset": 830, "interonsetratio": 1.85682}]}}
