# Supplementary material for: Behavioral Quantification of Audiomotor Transformations in Improvising and Score-Dependent Musicians
Source: PLoS One. 2016 Nov 11;11(11):e0166033. doi: 10.1371/journal.pone.0166033 (PMC5105996; doi:10.1371/journal.pone.0166033)
Supplement: S1 Research Data — (ZIP) [file pone.0166033.s003.zip › Subject_MIDI_sequences/N3933_312S.json]

{ "N3933_312S.mid": { "symbols": [{ "pitch": 74, "onset": 295, "interonset": 1471, "interonsetratio": 1}, { "pitch": 73, "onset": 1766, "interonset": 365, "interonsetratio": 0.248131}, { "pitch": 79, "onset": 2131, "interonset": 355, "interonsetratio": 0.972603}, { "pitch": 78, "onset": 2486, "interonset": 355, "interonsetratio": 1}, { "pitch": 70, "onset": 2841, "interonset": 401, "interonsetratio": 1.12958}, { "pitch": 71, "onset": 3242, "interonset": 2334, "interonsetratio": 5.82045}]}}
