# Supplementary material for: Behavioral Quantification of Audiomotor Transformations in Improvising and Score-Dependent Musicians
Source: PLoS One. 2016 Nov 11;11(11):e0166033. doi: 10.1371/journal.pone.0166033 (PMC5105996; doi:10.1371/journal.pone.0166033)
Supplement: S1 Research Data — (ZIP) [file pone.0166033.s003.zip › Subject_MIDI_sequences/N3933_321B.json]

{ "N3933_321B.mid": { "symbols": [{ "pitch": 59, "onset": 226, "interonset": 456, "interonsetratio": 1}, { "pitch": 55, "onset": 682, "interonset": 487, "interonsetratio": 1.06798}, { "pitch": 60, "onset": 1169, "interonset": 485, "interonsetratio": 0.995893}, { "pitch": 57, "onset": 1654, "interonset": 472, "interonsetratio": 0.973196}, { "pitch": 62, "onset": 2126, "interonset": 494, "interonsetratio": 1.04661}, { "pitch": 60, "onset": 2620, "interonset": 602, "interonsetratio": 1.21862}, { "pitch": 59, "onset": 3222, "interonset": 694, "interonsetratio": 1.15282}]}}
