# Supplementary material for: Behavioral Quantification of Audiomotor Transformations in Improvising and Score-Dependent Musicians
Source: PLoS One. 2016 Nov 11;11(11):e0166033. doi: 10.1371/journal.pone.0166033 (PMC5105996; doi:10.1371/journal.pone.0166033)
Supplement: S1 Research Data — (ZIP) [file pone.0166033.s003.zip › Subject_MIDI_sequences/N3933_321S.json]

{ "N3933_321S.mid": { "symbols": [{ "pitch": 62, "onset": 201, "interonset": 489, "interonsetratio": 1}, { "pitch": 67, "onset": 690, "interonset": 466, "interonsetratio": 0.952965}, { "pitch": 64, "onset": 1156, "interonset": 493, "interonsetratio": 1.05794}, { "pitch": 69, "onset": 1649, "interonset": 475, "interonsetratio": 0.963489}, { "pitch": 67, "onset": 2124, "interonset": 238, "interonsetratio": 0.501053}, { "pitch": 66, "onset": 2362, "interonset": 280, "interonsetratio": 1.17647}, { "pitch": 64, "onset": 2642, "interonset": 239, "interonsetratio": 0.853571}, { "pitch": 66, "onset": 2881, "interonset": 319, "interonsetratio": 1.33473}, { "pitch": 67, "onset": 3200, "interonset": 821, "interonsetratio": 2.57367}]}}
