# Supplementary material for: Behavioral Quantification of Audiomotor Transformations in Improvising and Score-Dependent Musicians
Source: PLoS One. 2016 Nov 11;11(11):e0166033. doi: 10.1371/journal.pone.0166033 (PMC5105996; doi:10.1371/journal.pone.0166033)
Supplement: S1 Research Data — (ZIP) [file pone.0166033.s003.zip › Subject_MIDI_sequences/N3933_322B.json]

{ "N3933_322B.mid": { "symbols": [{ "pitch": 62, "onset": 334, "interonset": 462, "interonsetratio": 1}, { "pitch": 66, "onset": 796, "interonset": 483, "interonsetratio": 1.04545}, { "pitch": 64, "onset": 1279, "interonset": 512, "interonsetratio": 1.06004}, { "pitch": 67, "onset": 1791, "interonset": 491, "interonsetratio": 0.958984}, { "pitch": 66, "onset": 2282, "interonset": 500, "interonsetratio": 1.01833}, { "pitch": 54, "onset": 2782, "interonset": 555, "interonsetratio": 1.11}, { "pitch": 59, "onset": 3337, "interonset": 551, "interonsetratio": 0.992793}]}}
