# Supplementary material for: Behavioral Quantification of Audiomotor Transformations in Improvising and Score-Dependent Musicians
Source: PLoS One. 2016 Nov 11;11(11):e0166033. doi: 10.1371/journal.pone.0166033 (PMC5105996; doi:10.1371/journal.pone.0166033)
Supplement: S1 Research Data — (ZIP) [file pone.0166033.s003.zip › Subject_MIDI_sequences/N3933_322S.json]

{ "N3933_322S.mid": { "symbols": [{ "pitch": 71, "onset": 324, "interonset": 505, "interonsetratio": 1}, { "pitch": 74, "onset": 829, "interonset": 449, "interonsetratio": 0.889109}, { "pitch": 73, "onset": 1278, "interonset": 515, "interonsetratio": 1.14699}, { "pitch": 76, "onset": 1793, "interonset": 499, "interonsetratio": 0.968932}, { "pitch": 74, "onset": 2292, "interonset": 219, "interonsetratio": 0.438878}, { "pitch": 73, "onset": 2511, "interonset": 247, "interonsetratio": 1.12785}, { "pitch": 71, "onset": 2758, "interonset": 227, "interonsetratio": 0.919028}, { "pitch": 70, "onset": 2985, "interonset": 321, "interonsetratio": 1.4141}, { "pitch": 71, "onset": 3306, "interonset": 570, "interonsetratio": 1.7757}]}}
