# Supplementary material for: Behavioral Quantification of Audiomotor Transformations in Improvising and Score-Dependent Musicians
Source: PLoS One. 2016 Nov 11;11(11):e0166033. doi: 10.1371/journal.pone.0166033 (PMC5105996; doi:10.1371/journal.pone.0166033)
Supplement: S1 Research Data — (ZIP) [file pone.0166033.s003.zip › Subject_MIDI_sequences/N3933_331B.json]

{ "N3933_331B.mid": { "symbols": [{ "pitch": 59, "onset": 749, "interonset": 473, "interonsetratio": 1}, { "pitch": 57, "onset": 1222, "interonset": 475, "interonsetratio": 1.00423}, { "pitch": 55, "onset": 1697, "interonset": 463, "interonsetratio": 0.974737}, { "pitch": 57, "onset": 2160, "interonset": 462, "interonsetratio": 0.99784}, { "pitch": 54, "onset": 2622, "interonset": 491, "interonsetratio": 1.06277}, { "pitch": 50, "onset": 3113, "interonset": 481, "interonsetratio": 0.979633}, { "pitch": 55, "onset": 3594, "interonset": 557, "interonsetratio": 1.158}, { "pitch": 43, "onset": 4151, "interonset": 44, "interonsetratio": 0.0789946}]}}
