# Supplementary material for: Behavioral Quantification of Audiomotor Transformations in Improvising and Score-Dependent Musicians
Source: PLoS One. 2016 Nov 11;11(11):e0166033. doi: 10.1371/journal.pone.0166033 (PMC5105996; doi:10.1371/journal.pone.0166033)
Supplement: S1 Research Data — (ZIP) [file pone.0166033.s003.zip › Subject_MIDI_sequences/N3933_331S.json]

{ "N3933_331S.mid": { "symbols": [{ "pitch": 62, "onset": 237, "interonset": 236, "interonsetratio": 1}, { "pitch": 62, "onset": 473, "interonset": 277, "interonsetratio": 1.17373}, { "pitch": 67, "onset": 750, "interonset": 938, "interonsetratio": 3.38628}, { "pitch": 71, "onset": 1688, "interonset": 228, "interonsetratio": 0.24307}, { "pitch": 71, "onset": 1916, "interonset": 253, "interonsetratio": 1.10965}, { "pitch": 74, "onset": 2169, "interonset": 246, "interonsetratio": 0.972332}, { "pitch": 72, "onset": 2415, "interonset": 211, "interonsetratio": 0.857724}, { "pitch": 71, "onset": 2626, "interonset": 239, "interonsetratio": 1.1327}, { "pitch": 69, "onset": 2865, "interonset": 228, "interonsetratio": 0.953975}, { "pitch": 67, "onset": 3093, "interonset": 212, "interonsetratio": 0.929825}, { "pitch": 66, "onset": 3305, "interonset": 287, "interonsetratio": 1.35377}, { "pitch": 67, "onset": 3592, "interonset": 751, "interonsetratio": 2.61672}]}}
