# Supplementary material for: Behavioral Quantification of Audiomotor Transformations in Improvising and Score-Dependent Musicians
Source: PLoS One. 2016 Nov 11;11(11):e0166033. doi: 10.1371/journal.pone.0166033 (PMC5105996; doi:10.1371/journal.pone.0166033)
Supplement: S1 Research Data — (ZIP) [file pone.0166033.s003.zip › Subject_MIDI_sequences/N3933_332B.json]

{ "N3933_332B.mid": { "symbols": [{ "pitch": 62, "onset": 751, "interonset": 469, "interonsetratio": 1}, { "pitch": 61, "onset": 1220, "interonset": 454, "interonsetratio": 0.968017}, { "pitch": 59, "onset": 1674, "interonset": 474, "interonsetratio": 1.04405}, { "pitch": 64, "onset": 2148, "interonset": 440, "interonsetratio": 0.92827}, { "pitch": 61, "onset": 2588, "interonset": 477, "interonsetratio": 1.08409}, { "pitch": 66, "onset": 3065, "interonset": 505, "interonsetratio": 1.0587}, { "pitch": 59, "onset": 3570, "interonset": 872, "interonsetratio": 1.72673}]}}
