# Supplementary material for: Behavioral Quantification of Audiomotor Transformations in Improvising and Score-Dependent Musicians
Source: PLoS One. 2016 Nov 11;11(11):e0166033. doi: 10.1371/journal.pone.0166033 (PMC5105996; doi:10.1371/journal.pone.0166033)
Supplement: S1 Research Data — (ZIP) [file pone.0166033.s003.zip › Subject_MIDI_sequences/N3933_332S.json]

{ "N3933_332S.mid": { "symbols": [{ "pitch": 66, "onset": 278, "interonset": 223, "interonsetratio": 1}, { "pitch": 66, "onset": 501, "interonset": 242, "interonsetratio": 1.0852}, { "pitch": 71, "onset": 743, "interonset": 937, "interonsetratio": 3.8719}, { "pitch": 74, "onset": 1680, "interonset": 232, "interonsetratio": 0.247599}, { "pitch": 74, "onset": 1912, "interonset": 222, "interonsetratio": 0.956897}, { "pitch": 78, "onset": 2134, "interonset": 252, "interonsetratio": 1.13514}, { "pitch": 76, "onset": 2386, "interonset": 240, "interonsetratio": 0.952381}, { "pitch": 74, "onset": 2626, "interonset": 201, "interonsetratio": 0.8375}, { "pitch": 73, "onset": 2827, "interonset": 235, "interonsetratio": 1.16915}, { "pitch": 71, "onset": 3062, "interonset": 215, "interonsetratio": 0.914894}, { "pitch": 70, "onset": 3277, "interonset": 262, "interonsetratio": 1.2186}, { "pitch": 71, "onset": 3539, "interonset": 877, "interonsetratio": 3.34733}]}}
