# Supplementary material for: Behavioral Quantification of Audiomotor Transformations in Improvising and Score-Dependent Musicians
Source: PLoS One. 2016 Nov 11;11(11):e0166033. doi: 10.1371/journal.pone.0166033 (PMC5105996; doi:10.1371/journal.pone.0166033)
Supplement: S1 Research Data — (ZIP) [file pone.0166033.s003.zip › Subject_MIDI_sequences/N3933_341B.json]

{ "N3933_341B.mid": { "symbols": [{ "pitch": 67, "onset": 262, "interonset": 1178, "interonsetratio": 1}, { "pitch": 66, "onset": 1440, "interonset": 617, "interonsetratio": 0.523769}, { "pitch": 64, "onset": 2057, "interonset": 1092, "interonsetratio": 1.76985}, { "pitch": 66, "onset": 3149, "interonset": 573, "interonsetratio": 0.524725}, { "pitch": 67, "onset": 3722, "interonset": 558, "interonsetratio": 0.973822}, { "pitch": 60, "onset": 4280, "interonset": 519, "interonsetratio": 0.930108}, { "pitch": 62, "onset": 4799, "interonset": 582, "interonsetratio": 1.12139}, { "pitch": 55, "onset": 5381, "interonset": 1479, "interonsetratio": 2.54124}]}}
