# Supplementary material for: Behavioral Quantification of Audiomotor Transformations in Improvising and Score-Dependent Musicians
Source: PLoS One. 2016 Nov 11;11(11):e0166033. doi: 10.1371/journal.pone.0166033 (PMC5105996; doi:10.1371/journal.pone.0166033)
Supplement: S1 Research Data — (ZIP) [file pone.0166033.s003.zip › Subject_MIDI_sequences/N3933_341S.json]

{ "N3933_341S.mid": { "symbols": [{ "pitch": 71, "onset": 273, "interonset": 1780, "interonsetratio": 1}, { "pitch": 79, "onset": 2053, "interonset": 278, "interonsetratio": 0.15618}, { "pitch": 76, "onset": 2331, "interonset": 282, "interonsetratio": 1.01439}, { "pitch": 74, "onset": 2613, "interonset": 554, "interonsetratio": 1.96454}, { "pitch": 72, "onset": 3167, "interonset": 569, "interonsetratio": 1.02708}, { "pitch": 71, "onset": 3736, "interonset": 777, "interonsetratio": 1.36555}, { "pitch": 72, "onset": 4513, "interonset": 283, "interonsetratio": 0.364221}, { "pitch": 71, "onset": 4796, "interonset": 278, "interonsetratio": 0.982332}, { "pitch": 69, "onset": 5074, "interonset": 293, "interonsetratio": 1.05396}, { "pitch": 69, "onset": 5367, "interonset": 803, "interonsetratio": 2.74061}, { "pitch": 71, "onset": 6170, "interonset": 726, "interonsetratio": 0.90411}]}}
