# Supplementary material for: Behavioral Quantification of Audiomotor Transformations in Improvising and Score-Dependent Musicians
Source: PLoS One. 2016 Nov 11;11(11):e0166033. doi: 10.1371/journal.pone.0166033 (PMC5105996; doi:10.1371/journal.pone.0166033)
Supplement: S1 Research Data — (ZIP) [file pone.0166033.s003.zip › Subject_MIDI_sequences/N3933_342B.json]

{ "N3933_342B.mid": { "symbols": [{ "pitch": 62, "onset": 252, "interonset": 1067, "interonsetratio": 1}, { "pitch": 61, "onset": 1319, "interonset": 528, "interonsetratio": 0.494845}, { "pitch": 62, "onset": 1847, "interonset": 566, "interonsetratio": 1.07197}, { "pitch": 64, "onset": 2413, "interonset": 540, "interonsetratio": 0.954064}, { "pitch": 62, "onset": 2953, "interonset": 588, "interonsetratio": 1.08889}, { "pitch": 67, "onset": 3541, "interonset": 608, "interonsetratio": 1.03401}, { "pitch": 64, "onset": 4149, "interonset": 461, "interonsetratio": 0.758224}, { "pitch": 66, "onset": 4610, "interonset": 440, "interonsetratio": 0.954447}, { "pitch": 54, "onset": 5050, "interonset": 582, "interonsetratio": 1.32273}, { "pitch": 59, "onset": 5632, "interonset": 1616, "interonsetratio": 2.77663}, { "pitch": 59, "onset": 7248, "interonset": 96, "interonsetratio": 0.0594059}]}}
