# Supplementary material for: Behavioral Quantification of Audiomotor Transformations in Improvising and Score-Dependent Musicians
Source: PLoS One. 2016 Nov 11;11(11):e0166033. doi: 10.1371/journal.pone.0166033 (PMC5105996; doi:10.1371/journal.pone.0166033)
Supplement: S1 Research Data — (ZIP) [file pone.0166033.s003.zip › Subject_MIDI_sequences/N3933_342S.json]

{ "N3933_342S.mid": { "symbols": [{ "pitch": 78, "onset": 221, "interonset": 602, "interonsetratio": 1}, { "pitch": 71, "onset": 823, "interonset": 1030, "interonsetratio": 1.71096}, { "pitch": 83, "onset": 1853, "interonset": 278, "interonsetratio": 0.269903}, { "pitch": 79, "onset": 2131, "interonset": 267, "interonsetratio": 0.960432}, { "pitch": 79, "onset": 2398, "interonset": 553, "interonsetratio": 2.07116}, { "pitch": 78, "onset": 2951, "interonset": 1173, "interonsetratio": 2.12116}, { "pitch": 76, "onset": 4124, "interonset": 244, "interonsetratio": 0.208014}, { "pitch": 74, "onset": 4368, "interonset": 226, "interonsetratio": 0.92623}, { "pitch": 74, "onset": 4594, "interonset": 107, "interonsetratio": 0.473451}, { "pitch": 73, "onset": 4701, "interonset": 76, "interonsetratio": 0.71028}, { "pitch": 74, "onset": 4777, "interonset": 94, "interonsetratio": 1.23684}, { "pitch": 73, "onset": 4871, "interonset": 124, "interonsetratio": 1.31915}, { "pitch": 73, "onset": 4995, "interonset": 362, "interonsetratio": 2.91935}, { "pitch": 71, "onset": 5357, "interonset": 251, "interonsetratio": 0.69337}, { "pitch": 71, "onset": 5608, "interonset": 1029, "interonsetratio": 4.0996}]}}
