# Supplementary material for: Behavioral Quantification of Audiomotor Transformations in Improvising and Score-Dependent Musicians
Source: PLoS One. 2016 Nov 11;11(11):e0166033. doi: 10.1371/journal.pone.0166033 (PMC5105996; doi:10.1371/journal.pone.0166033)
Supplement: S1 Research Data — (ZIP) [file pone.0166033.s003.zip › Subject_MIDI_sequences/N3933_351B.json]

{ "N3933_351B.mid": { "symbols": [{ "pitch": 43, "onset": 241, "interonset": 469, "interonsetratio": 1}, { "pitch": 55, "onset": 710, "interonset": 930, "interonsetratio": 1.98294}, { "pitch": 54, "onset": 1640, "interonset": 460, "interonsetratio": 0.494624}, { "pitch": 55, "onset": 2100, "interonset": 689, "interonsetratio": 1.49783}, { "pitch": 59, "onset": 2789, "interonset": 212, "interonsetratio": 0.307692}, { "pitch": 60, "onset": 3001, "interonset": 226, "interonsetratio": 1.06604}, { "pitch": 57, "onset": 3227, "interonset": 236, "interonsetratio": 1.04425}, { "pitch": 62, "onset": 3463, "interonset": 225, "interonsetratio": 0.95339}, { "pitch": 50, "onset": 3688, "interonset": 318, "interonsetratio": 1.41333}, { "pitch": 55, "onset": 4006, "interonset": 591, "interonsetratio": 1.85849}]}}
