# Supplementary material for: Behavioral Quantification of Audiomotor Transformations in Improvising and Score-Dependent Musicians
Source: PLoS One. 2016 Nov 11;11(11):e0166033. doi: 10.1371/journal.pone.0166033 (PMC5105996; doi:10.1371/journal.pone.0166033)
Supplement: S1 Research Data — (ZIP) [file pone.0166033.s003.zip › Subject_MIDI_sequences/N3933_351S.json]

{ "N3933_351S.mid": { "symbols": [{ "pitch": 67, "onset": 249, "interonset": 704, "interonsetratio": 1}, { "pitch": 62, "onset": 953, "interonset": 239, "interonsetratio": 0.339489}, { "pitch": 71, "onset": 1192, "interonset": 233, "interonsetratio": 0.974895}, { "pitch": 69, "onset": 1425, "interonset": 233, "interonsetratio": 1}, { "pitch": 74, "onset": 1658, "interonset": 212, "interonsetratio": 0.909871}, { "pitch": 72, "onset": 1870, "interonset": 221, "interonsetratio": 1.04245}, { "pitch": 71, "onset": 2091, "interonset": 203, "interonsetratio": 0.918552}, { "pitch": 67, "onset": 2294, "interonset": 268, "interonsetratio": 1.3202}, { "pitch": 79, "onset": 2562, "interonset": 893, "interonsetratio": 3.33209}, { "pitch": 78, "onset": 3455, "interonset": 529, "interonsetratio": 0.592385}, { "pitch": 79, "onset": 3984, "interonset": 641, "interonsetratio": 1.21172}]}}
