# Supplementary material for: Behavioral Quantification of Audiomotor Transformations in Improvising and Score-Dependent Musicians
Source: PLoS One. 2016 Nov 11;11(11):e0166033. doi: 10.1371/journal.pone.0166033 (PMC5105996; doi:10.1371/journal.pone.0166033)
Supplement: S1 Research Data — (ZIP) [file pone.0166033.s003.zip › Subject_MIDI_sequences/N3933_352B.json]

{ "N3933_352B.mid": { "symbols": [{ "pitch": 62, "onset": 261, "interonset": 419, "interonsetratio": 1}, { "pitch": 59, "onset": 680, "interonset": 453, "interonsetratio": 1.08115}, { "pitch": 58, "onset": 1133, "interonset": 484, "interonsetratio": 1.06843}, { "pitch": 59, "onset": 1617, "interonset": 184, "interonsetratio": 0.380165}, { "pitch": 61, "onset": 1801, "interonset": 253, "interonsetratio": 1.375}, { "pitch": 62, "onset": 2054, "interonset": 224, "interonsetratio": 0.885375}, { "pitch": 59, "onset": 2278, "interonset": 219, "interonsetratio": 0.977679}, { "pitch": 64, "onset": 2497, "interonset": 185, "interonsetratio": 0.844749}, { "pitch": 61, "onset": 2682, "interonset": 210, "interonsetratio": 1.13514}, { "pitch": 66, "onset": 2892, "interonset": 207, "interonsetratio": 0.985714}, { "pitch": 54, "onset": 3099, "interonset": 293, "interonsetratio": 1.41546}, { "pitch": 59, "onset": 3392, "interonset": 220, "interonsetratio": 0.750853}]}}
