# Supplementary material for: Behavioral Quantification of Audiomotor Transformations in Improvising and Score-Dependent Musicians
Source: PLoS One. 2016 Nov 11;11(11):e0166033. doi: 10.1371/journal.pone.0166033 (PMC5105996; doi:10.1371/journal.pone.0166033)
Supplement: S1 Research Data — (ZIP) [file pone.0166033.s003.zip › Subject_MIDI_sequences/N3933_352S.json]

{ "N3933_352S.mid": { "symbols": [{ "pitch": 71, "onset": 221, "interonset": 646, "interonsetratio": 1}, { "pitch": 66, "onset": 867, "interonset": 252, "interonsetratio": 0.390093}, { "pitch": 78, "onset": 1119, "interonset": 264, "interonsetratio": 1.04762}, { "pitch": 76, "onset": 1383, "interonset": 228, "interonsetratio": 0.863636}, { "pitch": 74, "onset": 1611, "interonset": 209, "interonsetratio": 0.916667}, { "pitch": 71, "onset": 1820, "interonset": 245, "interonsetratio": 1.17225}, { "pitch": 83, "onset": 2065, "interonset": 858, "interonsetratio": 3.50204}, { "pitch": 82, "onset": 2923, "interonset": 479, "interonsetratio": 0.558275}, { "pitch": 83, "onset": 3402, "interonset": 784, "interonsetratio": 1.63674}]}}
