# Supplementary material for: Behavioral Quantification of Audiomotor Transformations in Improvising and Score-Dependent Musicians
Source: PLoS One. 2016 Nov 11;11(11):e0166033. doi: 10.1371/journal.pone.0166033 (PMC5105996; doi:10.1371/journal.pone.0166033)
Supplement: S1 Research Data — (ZIP) [file pone.0166033.s003.zip › Subject_MIDI_sequences/N3933_410B.json]

{ "N3933_410B.mid": { "symbols": [{ "pitch": 53, "onset": 262, "interonset": 490, "interonsetratio": 1}, { "pitch": 58, "onset": 752, "interonset": 962, "interonsetratio": 1.96327}, { "pitch": 60, "onset": 1714, "interonset": 501, "interonsetratio": 0.52079}, { "pitch": 57, "onset": 2215, "interonset": 934, "interonsetratio": 1.86427}, { "pitch": 58, "onset": 3149, "interonset": 522, "interonsetratio": 0.558887}, { "pitch": 60, "onset": 3671, "interonset": 1014, "interonsetratio": 1.94253}, { "pitch": 48, "onset": 4685, "interonset": 1665, "interonsetratio": 1.64201}, { "pitch": 41, "onset": 6350, "interonset": 720, "interonsetratio": 0.432432}]}}
