# Supplementary material for: Behavioral Quantification of Audiomotor Transformations in Improvising and Score-Dependent Musicians
Source: PLoS One. 2016 Nov 11;11(11):e0166033. doi: 10.1371/journal.pone.0166033 (PMC5105996; doi:10.1371/journal.pone.0166033)
Supplement: S1 Research Data — (ZIP) [file pone.0166033.s003.zip › Subject_MIDI_sequences/N3933_410S.json]

{ "N3933_410S.mid": { "symbols": [{ "pitch": 77, "onset": 260, "interonset": 216, "interonsetratio": 1}, { "pitch": 81, "onset": 476, "interonset": 282, "interonsetratio": 1.30556}, { "pitch": 74, "onset": 758, "interonset": 496, "interonsetratio": 1.75887}, { "pitch": 74, "onset": 1254, "interonset": 450, "interonsetratio": 0.907258}, { "pitch": 76, "onset": 1704, "interonset": 240, "interonsetratio": 0.533333}, { "pitch": 79, "onset": 1944, "interonset": 244, "interonsetratio": 1.01667}, { "pitch": 72, "onset": 2188, "interonset": 497, "interonsetratio": 2.03689}, { "pitch": 72, "onset": 2685, "interonset": 477, "interonsetratio": 0.959759}, { "pitch": 74, "onset": 3162, "interonset": 213, "interonsetratio": 0.446541}, { "pitch": 77, "onset": 3375, "interonset": 282, "interonsetratio": 1.32394}, { "pitch": 69, "onset": 3657, "interonset": 478, "interonsetratio": 1.69504}, { "pitch": 65, "onset": 4135, "interonset": 483, "interonsetratio": 1.01046}, { "pitch": 64, "onset": 4618, "interonset": 539, "interonsetratio": 1.11594}, { "pitch": 64, "onset": 5157, "interonset": 1196, "interonsetratio": 2.21892}, { "pitch": 65, "onset": 6353, "interonset": 761, "interonsetratio": 0.636288}]}}
