# Supplementary material for: Behavioral Quantification of Audiomotor Transformations in Improvising and Score-Dependent Musicians
Source: PLoS One. 2016 Nov 11;11(11):e0166033. doi: 10.1371/journal.pone.0166033 (PMC5105996; doi:10.1371/journal.pone.0166033)
Supplement: S1 Research Data — (ZIP) [file pone.0166033.s003.zip › Subject_MIDI_sequences/N3933_420B.json]

{ "N3933_420B.mid": { "symbols": [{ "pitch": 53, "onset": 206, "interonset": 1315, "interonsetratio": 1}, { "pitch": 58, "onset": 1521, "interonset": 1453, "interonsetratio": 1.10494}, { "pitch": 57, "onset": 2974, "interonset": 949, "interonsetratio": 0.653131}, { "pitch": 58, "onset": 3923, "interonset": 510, "interonsetratio": 0.537408}, { "pitch": 46, "onset": 4433, "interonset": 521, "interonsetratio": 1.02157}, { "pitch": 48, "onset": 4954, "interonset": 1083, "interonsetratio": 2.07869}, { "pitch": 41, "onset": 6037, "interonset": 2385, "interonsetratio": 2.20222}]}}
