# Supplementary material for: Behavioral Quantification of Audiomotor Transformations in Improvising and Score-Dependent Musicians
Source: PLoS One. 2016 Nov 11;11(11):e0166033. doi: 10.1371/journal.pone.0166033 (PMC5105996; doi:10.1371/journal.pone.0166033)
Supplement: S1 Research Data — (ZIP) [file pone.0166033.s003.zip › Subject_MIDI_sequences/N3933_420S.json]

{ "N3933_420S.mid": { "symbols": [{ "pitch": 69, "onset": 205, "interonset": 1308, "interonsetratio": 1}, { "pitch": 67, "onset": 1513, "interonset": 250, "interonsetratio": 0.191131}, { "pitch": 69, "onset": 1763, "interonset": 255, "interonsetratio": 1.02}, { "pitch": 67, "onset": 2018, "interonset": 238, "interonsetratio": 0.933333}, { "pitch": 65, "onset": 2256, "interonset": 225, "interonsetratio": 0.945378}, { "pitch": 67, "onset": 2481, "interonset": 223, "interonsetratio": 0.991111}, { "pitch": 65, "onset": 2704, "interonset": 255, "interonsetratio": 1.1435}, { "pitch": 72, "onset": 2959, "interonset": 994, "interonsetratio": 3.89804}, { "pitch": 65, "onset": 3953, "interonset": 215, "interonsetratio": 0.216298}, { "pitch": 67, "onset": 4168, "interonset": 254, "interonsetratio": 1.1814}, { "pitch": 65, "onset": 4422, "interonset": 251, "interonsetratio": 0.988189}, { "pitch": 67, "onset": 4673, "interonset": 261, "interonsetratio": 1.03984}, { "pitch": 69, "onset": 4934, "interonset": 502, "interonsetratio": 1.92337}, { "pitch": 67, "onset": 5436, "interonset": 592, "interonsetratio": 1.17928}, { "pitch": 67, "onset": 6028, "interonset": 1460, "interonsetratio": 2.46622}, { "pitch": 65, "onset": 7488, "interonset": 1017, "interonsetratio": 0.696575}]}}
