# Supplementary material for: Behavioral Quantification of Audiomotor Transformations in Improvising and Score-Dependent Musicians
Source: PLoS One. 2016 Nov 11;11(11):e0166033. doi: 10.1371/journal.pone.0166033 (PMC5105996; doi:10.1371/journal.pone.0166033)
Supplement: S1 Research Data — (ZIP) [file pone.0166033.s003.zip › Subject_MIDI_sequences/N3933_430B.json]

{ "N3933_430B.mid": { "symbols": [{ "pitch": 55, "onset": 234, "interonset": 495, "interonsetratio": 1}, { "pitch": 54, "onset": 729, "interonset": 522, "interonsetratio": 1.05455}, { "pitch": 50, "onset": 1251, "interonset": 504, "interonsetratio": 0.965517}, { "pitch": 55, "onset": 1755, "interonset": 522, "interonsetratio": 1.03571}, { "pitch": 59, "onset": 2277, "interonset": 486, "interonsetratio": 0.931034}, { "pitch": 60, "onset": 2763, "interonset": 483, "interonsetratio": 0.993827}, { "pitch": 56, "onset": 3246, "interonset": 612, "interonsetratio": 1.26708}, { "pitch": 57, "onset": 3858, "interonset": 1325, "interonsetratio": 2.16503}]}}
