# Supplementary material for: Behavioral Quantification of Audiomotor Transformations in Improvising and Score-Dependent Musicians
Source: PLoS One. 2016 Nov 11;11(11):e0166033. doi: 10.1371/journal.pone.0166033 (PMC5105996; doi:10.1371/journal.pone.0166033)
Supplement: S1 Research Data — (ZIP) [file pone.0166033.s003.zip › Subject_MIDI_sequences/N3933_430S.json]

{ "N3933_430S.mid": { "symbols": [{ "pitch": 71, "onset": 179, "interonset": 253, "interonsetratio": 1}, { "pitch": 67, "onset": 432, "interonset": 298, "interonsetratio": 1.17787}, { "pitch": 74, "onset": 730, "interonset": 494, "interonsetratio": 1.65772}, { "pitch": 69, "onset": 1224, "interonset": 238, "interonsetratio": 0.481781}, { "pitch": 72, "onset": 1462, "interonset": 294, "interonsetratio": 1.23529}, { "pitch": 71, "onset": 1756, "interonset": 480, "interonsetratio": 1.63265}, { "pitch": 79, "onset": 2236, "interonset": 274, "interonsetratio": 0.570833}, { "pitch": 74, "onset": 2510, "interonset": 259, "interonsetratio": 0.945255}, { "pitch": 76, "onset": 2769, "interonset": 494, "interonsetratio": 1.90734}, { "pitch": 71, "onset": 3263, "interonset": 268, "interonsetratio": 0.54251}, { "pitch": 74, "onset": 3531, "interonset": 319, "interonsetratio": 1.1903}, { "pitch": 72, "onset": 3850, "interonset": 1360, "interonsetratio": 4.26332}]}}
