# Supplementary material for: Behavioral Quantification of Audiomotor Transformations in Improvising and Score-Dependent Musicians
Source: PLoS One. 2016 Nov 11;11(11):e0166033. doi: 10.1371/journal.pone.0166033 (PMC5105996; doi:10.1371/journal.pone.0166033)
Supplement: S1 Research Data — (ZIP) [file pone.0166033.s003.zip › Subject_MIDI_sequences/N3933_440B.json]

{ "N3933_440B.mid": { "symbols": [{ "pitch": 43, "onset": 162, "interonset": 1420, "interonsetratio": 1}, { "pitch": 51, "onset": 1582, "interonset": 610, "interonsetratio": 0.429577}, { "pitch": 51, "onset": 2192, "interonset": 764, "interonsetratio": 1.25246}, { "pitch": 43, "onset": 2956, "interonset": 672, "interonsetratio": 0.879581}]}}
