# Supplementary material for: Behavioral Quantification of Audiomotor Transformations in Improvising and Score-Dependent Musicians
Source: PLoS One. 2016 Nov 11;11(11):e0166033. doi: 10.1371/journal.pone.0166033 (PMC5105996; doi:10.1371/journal.pone.0166033)
Supplement: S1 Research Data — (ZIP) [file pone.0166033.s003.zip › Subject_MIDI_sequences/N3933_440S.json]

{ "N3933_440S.mid": { "symbols": [{ "pitch": 71, "onset": 163, "interonset": 400, "interonsetratio": 1}, { "pitch": 62, "onset": 563, "interonset": 331, "interonsetratio": 0.8275}, { "pitch": 62, "onset": 894, "interonset": 332, "interonsetratio": 1.00302}, { "pitch": 71, "onset": 1226, "interonset": 368, "interonsetratio": 1.10843}, { "pitch": 70, "onset": 1594, "interonset": 948, "interonsetratio": 2.57609}, { "pitch": 63, "onset": 2542, "interonset": 359, "interonsetratio": 0.378692}, { "pitch": 71, "onset": 2901, "interonset": 378, "interonsetratio": 1.05292}, { "pitch": 64, "onset": 3279, "interonset": 357, "interonsetratio": 0.944444}, { "pitch": 74, "onset": 3636, "interonset": 358, "interonsetratio": 1.0028}, { "pitch": 71, "onset": 3994, "interonset": 381, "interonsetratio": 1.06425}, { "pitch": 67, "onset": 4375, "interonset": 585, "interonsetratio": 1.53543}, { "pitch": 65, "onset": 4960, "interonset": 412, "interonsetratio": 0.704274}, { "pitch": 65, "onset": 5372, "interonset": 722, "interonsetratio": 1.75243}]}}
