# Supplementary material for: Behavioral Quantification of Audiomotor Transformations in Improvising and Score-Dependent Musicians
Source: PLoS One. 2016 Nov 11;11(11):e0166033. doi: 10.1371/journal.pone.0166033 (PMC5105996; doi:10.1371/journal.pone.0166033)
Supplement: S1 Research Data — (ZIP) [file pone.0166033.s003.zip › Subject_MIDI_sequences/N3933_450B.json]

{ "N3933_450B.mid": { "symbols": [{ "pitch": 60, "onset": 247, "interonset": 642, "interonsetratio": 1}, { "pitch": 59, "onset": 889, "interonset": 635, "interonsetratio": 0.989097}, { "pitch": 57, "onset": 1524, "interonset": 570, "interonsetratio": 0.897638}, { "pitch": 56, "onset": 2094, "interonset": 550, "interonsetratio": 0.964912}, { "pitch": 54, "onset": 2644, "interonset": 569, "interonsetratio": 1.03455}, { "pitch": 56, "onset": 3213, "interonset": 637, "interonsetratio": 1.11951}, { "pitch": 53, "onset": 3850, "interonset": 620, "interonsetratio": 0.973312}, { "pitch": 52, "onset": 4470, "interonset": 618, "interonsetratio": 0.996774}, { "pitch": 50, "onset": 5088, "interonset": 1008, "interonsetratio": 1.63107}, { "pitch": 52, "onset": 6096, "interonset": 1164, "interonsetratio": 1.15476}]}}
