# Supplementary material for: Behavioral Quantification of Audiomotor Transformations in Improvising and Score-Dependent Musicians
Source: PLoS One. 2016 Nov 11;11(11):e0166033. doi: 10.1371/journal.pone.0166033 (PMC5105996; doi:10.1371/journal.pone.0166033)
Supplement: S1 Research Data — (ZIP) [file pone.0166033.s003.zip › Subject_MIDI_sequences/N3933_450S.json]

{ "N3933_450S.mid": { "symbols": [{ "pitch": 64, "onset": 250, "interonset": 926, "interonsetratio": 1}, { "pitch": 65, "onset": 1176, "interonset": 315, "interonsetratio": 0.340173}, { "pitch": 64, "onset": 1491, "interonset": 295, "interonsetratio": 0.936508}, { "pitch": 72, "onset": 1786, "interonset": 302, "interonsetratio": 1.02373}, { "pitch": 71, "onset": 2088, "interonset": 564, "interonsetratio": 1.86755}, { "pitch": 64, "onset": 2652, "interonset": 856, "interonsetratio": 1.51773}, { "pitch": 73, "onset": 3508, "interonset": 351, "interonsetratio": 0.410047}, { "pitch": 74, "onset": 3859, "interonset": 323, "interonsetratio": 0.920228}, { "pitch": 69, "onset": 4182, "interonset": 296, "interonsetratio": 0.916409}, { "pitch": 74, "onset": 4478, "interonset": 1114, "interonsetratio": 3.76351}, { "pitch": 69, "onset": 5592, "interonset": 511, "interonsetratio": 0.458707}, { "pitch": 71, "onset": 6103, "interonset": 1153, "interonsetratio": 2.25636}]}}
