# Supplementary material for: Behavioral Quantification of Audiomotor Transformations in Improvising and Score-Dependent Musicians
Source: PLoS One. 2016 Nov 11;11(11):e0166033. doi: 10.1371/journal.pone.0166033 (PMC5105996; doi:10.1371/journal.pone.0166033)
Supplement: S1 Research Data — (ZIP) [file pone.0166033.s003.zip › Subject_MIDI_sequences/N3933_510B.json]

{ "N3933_510B.mid": { "symbols": [{ "pitch": 55, "onset": 160, "interonset": 909, "interonsetratio": 1}, { "pitch": 57, "onset": 1069, "interonset": 439, "interonsetratio": 0.482948}, { "pitch": 59, "onset": 1508, "interonset": 1411, "interonsetratio": 3.21412}, { "pitch": 60, "onset": 2919, "interonset": 1323, "interonsetratio": 0.937633}, { "pitch": 59, "onset": 4242, "interonset": 1087, "interonsetratio": 0.821618}]}}
