# Supplementary material for: Behavioral Quantification of Audiomotor Transformations in Improvising and Score-Dependent Musicians
Source: PLoS One. 2016 Nov 11;11(11):e0166033. doi: 10.1371/journal.pone.0166033 (PMC5105996; doi:10.1371/journal.pone.0166033)
Supplement: S1 Research Data — (ZIP) [file pone.0166033.s003.zip › Subject_MIDI_sequences/N3933_510S.json]

{ "N3933_510S.mid": { "symbols": [{ "pitch": 74, "onset": 164, "interonset": 469, "interonsetratio": 1}, { "pitch": 67, "onset": 633, "interonset": 198, "interonsetratio": 0.422175}, { "pitch": 69, "onset": 831, "interonset": 234, "interonsetratio": 1.18182}, { "pitch": 71, "onset": 1065, "interonset": 206, "interonsetratio": 0.880342}, { "pitch": 72, "onset": 1271, "interonset": 246, "interonsetratio": 1.19417}, { "pitch": 74, "onset": 1517, "interonset": 487, "interonsetratio": 1.97967}, { "pitch": 67, "onset": 2004, "interonset": 430, "interonsetratio": 0.882957}, { "pitch": 67, "onset": 2434, "interonset": 476, "interonsetratio": 1.10698}, { "pitch": 76, "onset": 2910, "interonset": 454, "interonsetratio": 0.953782}, { "pitch": 72, "onset": 3364, "interonset": 210, "interonsetratio": 0.462555}, { "pitch": 74, "onset": 3574, "interonset": 210, "interonsetratio": 1}, { "pitch": 76, "onset": 3784, "interonset": 188, "interonsetratio": 0.895238}, { "pitch": 78, "onset": 3972, "interonset": 252, "interonsetratio": 1.34043}, { "pitch": 79, "onset": 4224, "interonset": 471, "interonsetratio": 1.86905}, { "pitch": 67, "onset": 4695, "interonset": 441, "interonsetratio": 0.936306}, { "pitch": 67, "onset": 5136, "interonset": 151, "interonsetratio": 0.342404}]}}
