# Supplementary material for: Behavioral Quantification of Audiomotor Transformations in Improvising and Score-Dependent Musicians
Source: PLoS One. 2016 Nov 11;11(11):e0166033. doi: 10.1371/journal.pone.0166033 (PMC5105996; doi:10.1371/journal.pone.0166033)
Supplement: S1 Research Data — (ZIP) [file pone.0166033.s003.zip › Subject_MIDI_sequences/N3933_520B.json]

{ "N3933_520B.mid": { "symbols": [{ "pitch": 59, "onset": 184, "interonset": 1370, "interonsetratio": 1}, { "pitch": 55, "onset": 1554, "interonset": 634, "interonsetratio": 0.462774}, { "pitch": 60, "onset": 2188, "interonset": 1572, "interonsetratio": 2.4795}, { "pitch": 58, "onset": 3760, "interonset": 368, "interonsetratio": 0.234097}, { "pitch": 57, "onset": 4128, "interonset": 1247, "interonsetratio": 3.38859}, { "pitch": 53, "onset": 5375, "interonset": 611, "interonsetratio": 0.489976}, { "pitch": 58, "onset": 5986, "interonset": 2175, "interonsetratio": 3.55974}]}}
