# Supplementary material for: Behavioral Quantification of Audiomotor Transformations in Improvising and Score-Dependent Musicians
Source: PLoS One. 2016 Nov 11;11(11):e0166033. doi: 10.1371/journal.pone.0166033 (PMC5105996; doi:10.1371/journal.pone.0166033)
Supplement: S1 Research Data — (ZIP) [file pone.0166033.s003.zip › Subject_MIDI_sequences/N3933_520S.json]

{ "N3933_520S.mid": { "symbols": [{ "pitch": 74, "onset": 155, "interonset": 737, "interonsetratio": 1}, { "pitch": 65, "onset": 892, "interonset": 960, "interonsetratio": 1.30258}, { "pitch": 67, "onset": 1852, "interonset": 325, "interonsetratio": 0.338542}, { "pitch": 65, "onset": 2177, "interonset": 663, "interonsetratio": 2.04}, { "pitch": 63, "onset": 2840, "interonset": 330, "interonsetratio": 0.497738}, { "pitch": 62, "onset": 3170, "interonset": 309, "interonsetratio": 0.936364}, { "pitch": 63, "onset": 3479, "interonset": 606, "interonsetratio": 1.96117}, { "pitch": 72, "onset": 4085, "interonset": 656, "interonsetratio": 1.08251}, { "pitch": 63, "onset": 4741, "interonset": 917, "interonsetratio": 1.39787}, { "pitch": 65, "onset": 5658, "interonset": 329, "interonsetratio": 0.358779}, { "pitch": 63, "onset": 5987, "interonset": 689, "interonsetratio": 2.09422}, { "pitch": 62, "onset": 6676, "interonset": 330, "interonsetratio": 0.478955}, { "pitch": 60, "onset": 7006, "interonset": 442, "interonsetratio": 1.33939}, { "pitch": 62, "onset": 7448, "interonset": 744, "interonsetratio": 1.68326}]}}
