# Supplementary material for: Behavioral Quantification of Audiomotor Transformations in Improvising and Score-Dependent Musicians
Source: PLoS One. 2016 Nov 11;11(11):e0166033. doi: 10.1371/journal.pone.0166033 (PMC5105996; doi:10.1371/journal.pone.0166033)
Supplement: S1 Research Data — (ZIP) [file pone.0166033.s003.zip › Subject_MIDI_sequences/N3933_530B.json]

{ "N3933_530B.mid": { "symbols": [{ "pitch": 59, "onset": 219, "interonset": 850, "interonsetratio": 1}, { "pitch": 55, "onset": 1069, "interonset": 284, "interonsetratio": 0.334118}, { "pitch": 57, "onset": 1353, "interonset": 259, "interonsetratio": 0.911972}, { "pitch": 59, "onset": 1612, "interonset": 269, "interonsetratio": 1.03861}, { "pitch": 60, "onset": 1881, "interonset": 837, "interonsetratio": 3.11152}, { "pitch": 59, "onset": 2718, "interonset": 261, "interonsetratio": 0.311828}, { "pitch": 60, "onset": 2979, "interonset": 265, "interonsetratio": 1.01533}, { "pitch": 59, "onset": 3244, "interonset": 286, "interonsetratio": 1.07925}, { "pitch": 56, "onset": 3530, "interonset": 558, "interonsetratio": 1.95105}, { "pitch": 52, "onset": 4088, "interonset": 508, "interonsetratio": 0.910394}, { "pitch": 56, "onset": 4596, "interonset": 572, "interonsetratio": 1.12598}, { "pitch": 57, "onset": 5168, "interonset": 786, "interonsetratio": 1.37413}, { "pitch": 45, "onset": 5954, "interonset": 841, "interonsetratio": 1.06997}]}}
