# Supplementary material for: Behavioral Quantification of Audiomotor Transformations in Improvising and Score-Dependent Musicians
Source: PLoS One. 2016 Nov 11;11(11):e0166033. doi: 10.1371/journal.pone.0166033 (PMC5105996; doi:10.1371/journal.pone.0166033)
Supplement: S1 Research Data — (ZIP) [file pone.0166033.s003.zip › Subject_MIDI_sequences/N3933_530S.json]

{ "N3933_530S.mid": { "symbols": [{ "pitch": 67, "onset": 209, "interonset": 310, "interonsetratio": 1}, { "pitch": 74, "onset": 519, "interonset": 280, "interonsetratio": 0.903226}, { "pitch": 65, "onset": 799, "interonset": 1105, "interonsetratio": 3.94643}, { "pitch": 64, "onset": 1904, "interonset": 258, "interonsetratio": 0.233484}, { "pitch": 72, "onset": 2162, "interonset": 285, "interonsetratio": 1.10465}, { "pitch": 64, "onset": 2447, "interonset": 1101, "interonsetratio": 3.86316}, { "pitch": 62, "onset": 3548, "interonset": 260, "interonsetratio": 0.236149}, { "pitch": 71, "onset": 3808, "interonset": 287, "interonsetratio": 1.10385}, { "pitch": 65, "onset": 4095, "interonset": 256, "interonsetratio": 0.891986}, { "pitch": 64, "onset": 4351, "interonset": 265, "interonsetratio": 1.03516}, { "pitch": 62, "onset": 4616, "interonset": 257, "interonsetratio": 0.969811}, { "pitch": 64, "onset": 4873, "interonset": 279, "interonsetratio": 1.0856}, { "pitch": 60, "onset": 5152, "interonset": 332, "interonsetratio": 1.18996}, { "pitch": 64, "onset": 5484, "interonset": 452, "interonsetratio": 1.36145}, { "pitch": 57, "onset": 5936, "interonset": 851, "interonsetratio": 1.88274}]}}
