# Supplementary material for: Behavioral Quantification of Audiomotor Transformations in Improvising and Score-Dependent Musicians
Source: PLoS One. 2016 Nov 11;11(11):e0166033. doi: 10.1371/journal.pone.0166033 (PMC5105996; doi:10.1371/journal.pone.0166033)
Supplement: S1 Research Data — (ZIP) [file pone.0166033.s003.zip › Subject_MIDI_sequences/N3933_540B.json]

{ "N3933_540B.mid": { "symbols": [{ "pitch": 54, "onset": 137, "interonset": 317, "interonsetratio": 1}, { "pitch": 55, "onset": 454, "interonset": 234, "interonsetratio": 0.73817}, { "pitch": 54, "onset": 688, "interonset": 292, "interonsetratio": 1.24786}, { "pitch": 55, "onset": 980, "interonset": 277, "interonsetratio": 0.94863}, { "pitch": 54, "onset": 1257, "interonset": 279, "interonsetratio": 1.00722}, { "pitch": 55, "onset": 1536, "interonset": 287, "interonsetratio": 1.02867}, { "pitch": 52, "onset": 1823, "interonset": 239, "interonsetratio": 0.832753}, { "pitch": 54, "onset": 2062, "interonset": 296, "interonsetratio": 1.23849}, { "pitch": 55, "onset": 2358, "interonset": 279, "interonsetratio": 0.942568}, { "pitch": 57, "onset": 2637, "interonset": 280, "interonsetratio": 1.00358}, { "pitch": 58, "onset": 2917, "interonset": 950, "interonsetratio": 3.39286}, { "pitch": 52, "onset": 3867, "interonset": 282, "interonsetratio": 0.296842}, { "pitch": 53, "onset": 4149, "interonset": 250, "interonsetratio": 0.886525}, { "pitch": 52, "onset": 4399, "interonset": 255, "interonsetratio": 1.02}, { "pitch": 53, "onset": 4654, "interonset": 281, "interonsetratio": 1.10196}, { "pitch": 52, "onset": 4935, "interonset": 327, "interonsetratio": 1.1637}, { "pitch": 50, "onset": 5262, "interonset": 253, "interonsetratio": 0.7737}, { "pitch": 52, "onset": 5515, "interonset": 262, "interonsetratio": 1.03557}, { "pitch": 48, "onset": 5777, "interonset": 266, "interonsetratio": 1.01527}, { "pitch": 53, "onset": 6043, "interonset": 305, "interonsetratio": 1.14662}, { "pitch": 55, "onset": 6348, "interonset": 333, "interonsetratio": 1.0918}, { "pitch": 57, "onset": 6681, "interonset": 432, "interonsetratio": 1.2973}]}}
