# Supplementary material for: Behavioral Quantification of Audiomotor Transformations in Improvising and Score-Dependent Musicians
Source: PLoS One. 2016 Nov 11;11(11):e0166033. doi: 10.1371/journal.pone.0166033 (PMC5105996; doi:10.1371/journal.pone.0166033)
Supplement: S1 Research Data — (ZIP) [file pone.0166033.s003.zip › Subject_MIDI_sequences/N3933_540S.json]

{ "N3933_540S.mid": { "symbols": [{ "pitch": 62, "onset": 163, "interonset": 1132, "interonsetratio": 1}, { "pitch": 72, "onset": 1295, "interonset": 1064, "interonsetratio": 0.939929}, { "pitch": 70, "onset": 2359, "interonset": 301, "interonsetratio": 0.282895}, { "pitch": 69, "onset": 2660, "interonset": 295, "interonsetratio": 0.980066}, { "pitch": 67, "onset": 2955, "interonset": 904, "interonsetratio": 3.06441}, { "pitch": 60, "onset": 3859, "interonset": 1073, "interonsetratio": 1.18695}, { "pitch": 70, "onset": 4932, "interonset": 1122, "interonsetratio": 1.04567}, { "pitch": 69, "onset": 6054, "interonset": 275, "interonsetratio": 0.245098}, { "pitch": 67, "onset": 6329, "interonset": 365, "interonsetratio": 1.32727}, { "pitch": 65, "onset": 6694, "interonset": 415, "interonsetratio": 1.13699}]}}
