# Supplementary material for: Behavioral Quantification of Audiomotor Transformations in Improvising and Score-Dependent Musicians
Source: PLoS One. 2016 Nov 11;11(11):e0166033. doi: 10.1371/journal.pone.0166033 (PMC5105996; doi:10.1371/journal.pone.0166033)
Supplement: S1 Research Data — (ZIP) [file pone.0166033.s003.zip › Subject_MIDI_sequences/N3933_550B.json]

{ "N3933_550B.mid": { "symbols": [{ "pitch": 43, "onset": 231, "interonset": 575, "interonsetratio": 1}, { "pitch": 55, "onset": 806, "interonset": 1151, "interonsetratio": 2.00174}, { "pitch": 53, "onset": 1957, "interonset": 272, "interonsetratio": 0.236316}, { "pitch": 55, "onset": 2229, "interonset": 242, "interonsetratio": 0.889706}, { "pitch": 53, "onset": 2471, "interonset": 259, "interonsetratio": 1.07025}, { "pitch": 52, "onset": 2730, "interonset": 277, "interonsetratio": 1.0695}, { "pitch": 53, "onset": 3007, "interonset": 274, "interonsetratio": 0.98917}, { "pitch": 50, "onset": 3281, "interonset": 307, "interonsetratio": 1.12044}, { "pitch": 51, "onset": 3588, "interonset": 535, "interonsetratio": 1.74267}, { "pitch": 51, "onset": 4123, "interonset": 702, "interonsetratio": 1.31215}, { "pitch": 51, "onset": 4825, "interonset": 626, "interonsetratio": 0.891738}, { "pitch": 50, "onset": 5451, "interonset": 253, "interonsetratio": 0.404153}, { "pitch": 51, "onset": 5704, "interonset": 275, "interonsetratio": 1.08696}, { "pitch": 50, "onset": 5979, "interonset": 293, "interonsetratio": 1.06545}, { "pitch": 49, "onset": 6272, "interonset": 351, "interonsetratio": 1.19795}, { "pitch": 50, "onset": 6623, "interonset": 444, "interonsetratio": 1.26496}, { "pitch": 38, "onset": 7067, "interonset": 211, "interonsetratio": 0.475225}]}}
