# Supplementary material for: Behavioral Quantification of Audiomotor Transformations in Improvising and Score-Dependent Musicians
Source: PLoS One. 2016 Nov 11;11(11):e0166033. doi: 10.1371/journal.pone.0166033 (PMC5105996; doi:10.1371/journal.pone.0166033)
Supplement: S1 Research Data — (ZIP) [file pone.0166033.s003.zip › Subject_MIDI_sequences/N3933_550S.json]

{ "N3933_550S.mid": { "symbols": [{ "pitch": 70, "onset": 202, "interonset": 904, "interonsetratio": 1}, { "pitch": 61, "onset": 1106, "interonset": 311, "interonsetratio": 0.344027}, { "pitch": 62, "onset": 1417, "interonset": 256, "interonsetratio": 0.823151}, { "pitch": 70, "onset": 1673, "interonset": 293, "interonsetratio": 1.14453}, { "pitch": 69, "onset": 1966, "interonset": 1650, "interonsetratio": 5.6314}, { "pitch": 67, "onset": 3616, "interonset": 883, "interonsetratio": 0.535152}, { "pitch": 59, "onset": 4499, "interonset": 314, "interonsetratio": 0.355606}, { "pitch": 61, "onset": 4813, "interonset": 292, "interonsetratio": 0.929936}, { "pitch": 67, "onset": 5105, "interonset": 319, "interonsetratio": 1.09247}, { "pitch": 66, "onset": 5424, "interonset": 1880, "interonsetratio": 5.89342}]}}
