# Supplementary material for: Behavioral Quantification of Audiomotor Transformations in Improvising and Score-Dependent Musicians
Source: PLoS One. 2016 Nov 11;11(11):e0166033. doi: 10.1371/journal.pone.0166033 (PMC5105996; doi:10.1371/journal.pone.0166033)
Supplement: S1 Research Data — (ZIP) [file pone.0166033.s003.zip › Subject_MIDI_sequences/N3933_560B.json]

{ "N3933_560B.mid": { "symbols": [{ "pitch": 46, "onset": 207, "interonset": 561, "interonsetratio": 1}, { "pitch": 45, "onset": 768, "interonset": 515, "interonsetratio": 0.918004}, { "pitch": 46, "onset": 1283, "interonset": 514, "interonsetratio": 0.998058}, { "pitch": 43, "onset": 1797, "interonset": 528, "interonsetratio": 1.02724}, { "pitch": 48, "onset": 2325, "interonset": 478, "interonsetratio": 0.905303}, { "pitch": 50, "onset": 2803, "interonset": 467, "interonsetratio": 0.976987}, { "pitch": 51, "onset": 3270, "interonset": 1574, "interonsetratio": 3.37045}, { "pitch": 55, "onset": 4844, "interonset": 518, "interonsetratio": 0.329098}, { "pitch": 57, "onset": 5362, "interonset": 513, "interonsetratio": 0.990347}, { "pitch": 53, "onset": 5875, "interonset": 485, "interonsetratio": 0.945419}, { "pitch": 58, "onset": 6360, "interonset": 511, "interonsetratio": 1.05361}, { "pitch": 60, "onset": 6871, "interonset": 538, "interonsetratio": 1.05284}, { "pitch": 62, "onset": 7409, "interonset": 497, "interonsetratio": 0.923792}]}}
