# Supplementary material for: Behavioral Quantification of Audiomotor Transformations in Improvising and Score-Dependent Musicians
Source: PLoS One. 2016 Nov 11;11(11):e0166033. doi: 10.1371/journal.pone.0166033 (PMC5105996; doi:10.1371/journal.pone.0166033)
Supplement: S1 Research Data — (ZIP) [file pone.0166033.s003.zip › Subject_MIDI_sequences/N3933_560S.json]

{ "N3933_560S.mid": { "symbols": [{ "pitch": 67, "onset": 205, "interonset": 556, "interonsetratio": 1}, { "pitch": 74, "onset": 761, "interonset": 535, "interonsetratio": 0.96223}, { "pitch": 79, "onset": 1296, "interonset": 764, "interonsetratio": 1.42804}, { "pitch": 77, "onset": 2060, "interonset": 243, "interonsetratio": 0.318063}, { "pitch": 75, "onset": 2303, "interonset": 260, "interonsetratio": 1.06996}, { "pitch": 74, "onset": 2563, "interonset": 238, "interonsetratio": 0.915385}, { "pitch": 72, "onset": 2801, "interonset": 222, "interonsetratio": 0.932773}, { "pitch": 70, "onset": 3023, "interonset": 260, "interonsetratio": 1.17117}, { "pitch": 70, "onset": 3283, "interonset": 491, "interonsetratio": 1.88846}, { "pitch": 69, "onset": 3774, "interonset": 512, "interonsetratio": 1.04277}, { "pitch": 65, "onset": 4286, "interonset": 530, "interonsetratio": 1.03516}, { "pitch": 72, "onset": 4816, "interonset": 544, "interonsetratio": 1.02642}, { "pitch": 77, "onset": 5360, "interonset": 742, "interonsetratio": 1.36397}, { "pitch": 75, "onset": 6102, "interonset": 270, "interonsetratio": 0.363881}, { "pitch": 74, "onset": 6372, "interonset": 240, "interonsetratio": 0.888889}, { "pitch": 72, "onset": 6612, "interonset": 231, "interonsetratio": 0.9625}, { "pitch": 70, "onset": 6843, "interonset": 250, "interonsetratio": 1.08225}, { "pitch": 69, "onset": 7093, "interonset": 299, "interonsetratio": 1.196}, { "pitch": 69, "onset": 7392, "interonset": 540, "interonsetratio": 1.80602}, { "pitch": 70, "onset": 7932, "interonset": 177, "interonsetratio": 0.327778}]}}
