# Supplementary material for: Behavioral Quantification of Audiomotor Transformations in Improvising and Score-Dependent Musicians
Source: PLoS One. 2016 Nov 11;11(11):e0166033. doi: 10.1371/journal.pone.0166033 (PMC5105996; doi:10.1371/journal.pone.0166033)
Supplement: S1 Research Data — (ZIP) [file pone.0166033.s003.zip › Subject_MIDI_sequences/N3933_570B.json]

{ "N3933_570B.mid": { "symbols": [{ "pitch": 52, "onset": 195, "interonset": 513, "interonsetratio": 1}, { "pitch": 52, "onset": 708, "interonset": 203, "interonsetratio": 0.395712}, { "pitch": 51, "onset": 911, "interonset": 277, "interonsetratio": 1.36453}, { "pitch": 52, "onset": 1188, "interonset": 587, "interonsetratio": 2.11913}, { "pitch": 47, "onset": 1775, "interonset": 210, "interonsetratio": 0.357751}, { "pitch": 48, "onset": 1985, "interonset": 413, "interonsetratio": 1.96667}, { "pitch": 50, "onset": 2398, "interonset": 2655, "interonsetratio": 6.42857}, { "pitch": 47, "onset": 5053, "interonset": 259, "interonsetratio": 0.0975518}, { "pitch": 45, "onset": 5312, "interonset": 253, "interonsetratio": 0.976834}, { "pitch": 47, "onset": 5565, "interonset": 472, "interonsetratio": 1.86561}, { "pitch": 43, "onset": 6037, "interonset": 551, "interonsetratio": 1.16737}, { "pitch": 48, "onset": 6588, "interonset": 1828, "interonsetratio": 3.3176}]}}
