# Supplementary material for: Behavioral Quantification of Audiomotor Transformations in Improvising and Score-Dependent Musicians
Source: PLoS One. 2016 Nov 11;11(11):e0166033. doi: 10.1371/journal.pone.0166033 (PMC5105996; doi:10.1371/journal.pone.0166033)
Supplement: S1 Research Data — (ZIP) [file pone.0166033.s003.zip › Subject_MIDI_sequences/N3933_570S.json]

{ "N3933_570S.mid": { "symbols": [{ "pitch": 67, "onset": 178, "interonset": 1288, "interonsetratio": 1}, { "pitch": 71, "onset": 1466, "interonset": 310, "interonsetratio": 0.240683}, { "pitch": 69, "onset": 1776, "interonset": 345, "interonsetratio": 1.1129}, { "pitch": 67, "onset": 2121, "interonset": 226, "interonsetratio": 0.655072}, { "pitch": 67, "onset": 2347, "interonset": 525, "interonsetratio": 2.32301}, { "pitch": 66, "onset": 2872, "interonset": 246, "interonsetratio": 0.468571}, { "pitch": 64, "onset": 3118, "interonset": 269, "interonsetratio": 1.0935}, { "pitch": 66, "onset": 3387, "interonset": 1119, "interonsetratio": 4.15985}, { "pitch": 65, "onset": 4506, "interonset": 1287, "interonsetratio": 1.15013}, { "pitch": 69, "onset": 5793, "interonset": 253, "interonsetratio": 0.196581}, { "pitch": 67, "onset": 6046, "interonset": 222, "interonsetratio": 0.87747}, { "pitch": 65, "onset": 6268, "interonset": 316, "interonsetratio": 1.42342}, { "pitch": 65, "onset": 6584, "interonset": 608, "interonsetratio": 1.92405}, { "pitch": 64, "onset": 7192, "interonset": 261, "interonsetratio": 0.429276}, { "pitch": 62, "onset": 7453, "interonset": 403, "interonsetratio": 1.54406}, { "pitch": 64, "onset": 7856, "interonset": 558, "interonsetratio": 1.38462}]}}
