# Supplementary material for: Behavioral Quantification of Audiomotor Transformations in Improvising and Score-Dependent Musicians
Source: PLoS One. 2016 Nov 11;11(11):e0166033. doi: 10.1371/journal.pone.0166033 (PMC5105996; doi:10.1371/journal.pone.0166033)
Supplement: S1 Research Data — (ZIP) [file pone.0166033.s003.zip › Subject_MIDI_sequences/N3933_611B.json]

{ "N3933_611B.mid": { "symbols": [{ "pitch": 55, "onset": 238, "interonset": 541, "interonsetratio": 1}, { "pitch": 57, "onset": 779, "interonset": 1102, "interonsetratio": 2.03697}, { "pitch": 58, "onset": 1881, "interonset": 486, "interonsetratio": 0.441016}, { "pitch": 54, "onset": 2367, "interonset": 525, "interonsetratio": 1.08025}, { "pitch": 55, "onset": 2892, "interonset": 529, "interonsetratio": 1.00762}, { "pitch": 50, "onset": 3421, "interonset": 557, "interonsetratio": 1.05293}, { "pitch": 43, "onset": 3978, "interonset": 570, "interonsetratio": 1.02334}]}}
