# Supplementary material for: Behavioral Quantification of Audiomotor Transformations in Improvising and Score-Dependent Musicians
Source: PLoS One. 2016 Nov 11;11(11):e0166033. doi: 10.1371/journal.pone.0166033 (PMC5105996; doi:10.1371/journal.pone.0166033)
Supplement: S1 Research Data — (ZIP) [file pone.0166033.s003.zip › Subject_MIDI_sequences/N3933_611S.json]

{ "N3933_611S.mid": { "symbols": [{ "pitch": 79, "onset": 284, "interonset": 212, "interonsetratio": 1}, { "pitch": 78, "onset": 496, "interonset": 299, "interonsetratio": 1.41038}, { "pitch": 79, "onset": 795, "interonset": 551, "interonsetratio": 1.84281}, { "pitch": 77, "onset": 1346, "interonset": 220, "interonsetratio": 0.399274}, { "pitch": 75, "onset": 1566, "interonset": 313, "interonsetratio": 1.42273}, { "pitch": 74, "onset": 1879, "interonset": 742, "interonsetratio": 2.37061}, { "pitch": 72, "onset": 2621, "interonset": 295, "interonsetratio": 0.397574}, { "pitch": 70, "onset": 2916, "interonset": 781, "interonsetratio": 2.64746}, { "pitch": 69, "onset": 3697, "interonset": 304, "interonsetratio": 0.389245}, { "pitch": 67, "onset": 4001, "interonset": 656, "interonsetratio": 2.15789}]}}
