# Supplementary material for: Behavioral Quantification of Audiomotor Transformations in Improvising and Score-Dependent Musicians
Source: PLoS One. 2016 Nov 11;11(11):e0166033. doi: 10.1371/journal.pone.0166033 (PMC5105996; doi:10.1371/journal.pone.0166033)
Supplement: S1 Research Data — (ZIP) [file pone.0166033.s003.zip › Subject_MIDI_sequences/N3933_612B.json]

{ "N3933_612B.mid": { "symbols": [{ "pitch": 52, "onset": 230, "interonset": 239, "interonsetratio": 1}, { "pitch": 54, "onset": 469, "interonset": 297, "interonsetratio": 1.24268}, { "pitch": 55, "onset": 766, "interonset": 564, "interonsetratio": 1.89899}, { "pitch": 51, "onset": 1330, "interonset": 548, "interonsetratio": 0.971631}, { "pitch": 52, "onset": 1878, "interonset": 525, "interonsetratio": 0.958029}, { "pitch": 57, "onset": 2403, "interonset": 513, "interonsetratio": 0.977143}, { "pitch": 59, "onset": 2916, "interonset": 508, "interonsetratio": 0.990253}, { "pitch": 47, "onset": 3424, "interonset": 603, "interonsetratio": 1.18701}, { "pitch": 52, "onset": 4027, "interonset": 726, "interonsetratio": 1.20398}]}}
