# Supplementary material for: Behavioral Quantification of Audiomotor Transformations in Improvising and Score-Dependent Musicians
Source: PLoS One. 2016 Nov 11;11(11):e0166033. doi: 10.1371/journal.pone.0166033 (PMC5105996; doi:10.1371/journal.pone.0166033)
Supplement: S1 Research Data — (ZIP) [file pone.0166033.s003.zip › Subject_MIDI_sequences/N3933_612S.json]

{ "N3933_612S.mid": { "symbols": [{ "pitch": 76, "onset": 242, "interonset": 231, "interonsetratio": 1}, { "pitch": 75, "onset": 473, "interonset": 281, "interonsetratio": 1.21645}, { "pitch": 76, "onset": 754, "interonset": 612, "interonsetratio": 2.17794}, { "pitch": 74, "onset": 1366, "interonset": 241, "interonsetratio": 0.393791}, { "pitch": 72, "onset": 1607, "interonset": 264, "interonsetratio": 1.09544}, { "pitch": 71, "onset": 1871, "interonset": 760, "interonsetratio": 2.87879}, { "pitch": 69, "onset": 2631, "interonset": 270, "interonsetratio": 0.355263}, { "pitch": 67, "onset": 2901, "interonset": 775, "interonsetratio": 2.87037}, { "pitch": 66, "onset": 3676, "interonset": 347, "interonsetratio": 0.447742}, { "pitch": 64, "onset": 4023, "interonset": 696, "interonsetratio": 2.00576}]}}
