# Supplementary material for: Behavioral Quantification of Audiomotor Transformations in Improvising and Score-Dependent Musicians
Source: PLoS One. 2016 Nov 11;11(11):e0166033. doi: 10.1371/journal.pone.0166033 (PMC5105996; doi:10.1371/journal.pone.0166033)
Supplement: S1 Research Data — (ZIP) [file pone.0166033.s003.zip › Subject_MIDI_sequences/N3933_621B.json]

{ "N3933_621B.mid": { "symbols": [{ "pitch": 55, "onset": 227, "interonset": 706, "interonsetratio": 1}, { "pitch": 53, "onset": 933, "interonset": 186, "interonsetratio": 0.263456}, { "pitch": 51, "onset": 1119, "interonset": 280, "interonsetratio": 1.50538}, { "pitch": 50, "onset": 1399, "interonset": 150, "interonsetratio": 0.535714}, { "pitch": 51, "onset": 1549, "interonset": 238, "interonsetratio": 1.58667}, { "pitch": 48, "onset": 1787, "interonset": 265, "interonsetratio": 1.11345}, { "pitch": 50, "onset": 2052, "interonset": 654, "interonsetratio": 2.46792}, { "pitch": 48, "onset": 2706, "interonset": 229, "interonsetratio": 0.350153}, { "pitch": 46, "onset": 2935, "interonset": 276, "interonsetratio": 1.20524}, { "pitch": 48, "onset": 3211, "interonset": 153, "interonsetratio": 0.554348}, { "pitch": 46, "onset": 3364, "interonset": 256, "interonsetratio": 1.6732}, { "pitch": 45, "onset": 3620, "interonset": 285, "interonsetratio": 1.11328}, { "pitch": 43, "onset": 3905, "interonset": 854, "interonsetratio": 2.99649}]}}
