# Supplementary material for: Behavioral Quantification of Audiomotor Transformations in Improvising and Score-Dependent Musicians
Source: PLoS One. 2016 Nov 11;11(11):e0166033. doi: 10.1371/journal.pone.0166033 (PMC5105996; doi:10.1371/journal.pone.0166033)
Supplement: S1 Research Data — (ZIP) [file pone.0166033.s003.zip › Subject_MIDI_sequences/N3933_621S.json]

{ "N3933_621S.mid": { "symbols": [{ "pitch": 70, "onset": 167, "interonset": 221, "interonsetratio": 1}, { "pitch": 69, "onset": 388, "interonset": 278, "interonsetratio": 1.25792}, { "pitch": 70, "onset": 666, "interonset": 895, "interonsetratio": 3.21942}, { "pitch": 69, "onset": 1561, "interonset": 216, "interonsetratio": 0.241341}, { "pitch": 67, "onset": 1777, "interonset": 242, "interonsetratio": 1.12037}, { "pitch": 66, "onset": 2019, "interonset": 229, "interonsetratio": 0.946281}, { "pitch": 67, "onset": 2248, "interonset": 261, "interonsetratio": 1.13974}, { "pitch": 69, "onset": 2509, "interonset": 441, "interonsetratio": 1.68966}, { "pitch": 62, "onset": 2950, "interonset": 463, "interonsetratio": 1.04989}, { "pitch": 66, "onset": 3413, "interonset": 509, "interonsetratio": 1.09935}, { "pitch": 67, "onset": 3922, "interonset": 857, "interonsetratio": 1.68369}]}}
