# Supplementary material for: Behavioral Quantification of Audiomotor Transformations in Improvising and Score-Dependent Musicians
Source: PLoS One. 2016 Nov 11;11(11):e0166033. doi: 10.1371/journal.pone.0166033 (PMC5105996; doi:10.1371/journal.pone.0166033)
Supplement: S1 Research Data — (ZIP) [file pone.0166033.s003.zip › Subject_MIDI_sequences/N3933_622B.json]

{ "N3933_622B.mid": { "symbols": [{ "pitch": 59, "onset": 138, "interonset": 229, "interonsetratio": 1}, { "pitch": 57, "onset": 367, "interonset": 236, "interonsetratio": 1.03057}, { "pitch": 59, "onset": 603, "interonset": 233, "interonsetratio": 0.987288}, { "pitch": 57, "onset": 836, "interonset": 241, "interonsetratio": 1.03433}, { "pitch": 55, "onset": 1077, "interonset": 208, "interonsetratio": 0.863071}, { "pitch": 54, "onset": 1285, "interonset": 250, "interonsetratio": 1.20192}, { "pitch": 57, "onset": 1535, "interonset": 190, "interonsetratio": 0.76}, { "pitch": 54, "onset": 1725, "interonset": 253, "interonsetratio": 1.33158}, { "pitch": 59, "onset": 1978, "interonset": 666, "interonsetratio": 2.63241}, { "pitch": 57, "onset": 2644, "interonset": 236, "interonsetratio": 0.354354}, { "pitch": 55, "onset": 2880, "interonset": 210, "interonsetratio": 0.889831}, { "pitch": 57, "onset": 3090, "interonset": 234, "interonsetratio": 1.11429}, { "pitch": 55, "onset": 3324, "interonset": 185, "interonsetratio": 0.790598}, { "pitch": 54, "onset": 3509, "interonset": 354, "interonsetratio": 1.91351}, { "pitch": 52, "onset": 3863, "interonset": 820, "interonsetratio": 2.31638}]}}
