# Supplementary material for: Behavioral Quantification of Audiomotor Transformations in Improvising and Score-Dependent Musicians
Source: PLoS One. 2016 Nov 11;11(11):e0166033. doi: 10.1371/journal.pone.0166033 (PMC5105996; doi:10.1371/journal.pone.0166033)
Supplement: S1 Research Data — (ZIP) [file pone.0166033.s003.zip › Subject_MIDI_sequences/N3933_622S.json]

{ "N3933_622S.mid": { "symbols": [{ "pitch": 79, "onset": 132, "interonset": 231, "interonsetratio": 1}, { "pitch": 78, "onset": 363, "interonset": 259, "interonsetratio": 1.12121}, { "pitch": 79, "onset": 622, "interonset": 889, "interonsetratio": 3.43243}, { "pitch": 78, "onset": 1511, "interonset": 248, "interonsetratio": 0.278965}, { "pitch": 76, "onset": 1759, "interonset": 222, "interonsetratio": 0.895161}, { "pitch": 75, "onset": 1981, "interonset": 223, "interonsetratio": 1.0045}, { "pitch": 76, "onset": 2204, "interonset": 226, "interonsetratio": 1.01345}, { "pitch": 78, "onset": 2430, "interonset": 434, "interonsetratio": 1.92035}, { "pitch": 71, "onset": 2864, "interonset": 455, "interonsetratio": 1.04839}, { "pitch": 75, "onset": 3319, "interonset": 536, "interonsetratio": 1.17802}, { "pitch": 76, "onset": 3855, "interonset": 887, "interonsetratio": 1.65485}]}}
