# Supplementary material for: Behavioral Quantification of Audiomotor Transformations in Improvising and Score-Dependent Musicians
Source: PLoS One. 2016 Nov 11;11(11):e0166033. doi: 10.1371/journal.pone.0166033 (PMC5105996; doi:10.1371/journal.pone.0166033)
Supplement: S1 Research Data — (ZIP) [file pone.0166033.s003.zip › Subject_MIDI_sequences/N3933_631B.json]

{ "N3933_631B.mid": { "symbols": [{ "pitch": 55, "onset": 205, "interonset": 1726, "interonsetratio": 1}, { "pitch": 50, "onset": 1931, "interonset": 558, "interonsetratio": 0.323291}, { "pitch": 51, "onset": 2489, "interonset": 534, "interonsetratio": 0.956989}, { "pitch": 48, "onset": 3023, "interonset": 567, "interonsetratio": 1.0618}, { "pitch": 50, "onset": 3590, "interonset": 1260, "interonsetratio": 2.22222}, { "pitch": 58, "onset": 4850, "interonset": 998, "interonsetratio": 0.792063}]}}
