# Supplementary material for: Behavioral Quantification of Audiomotor Transformations in Improvising and Score-Dependent Musicians
Source: PLoS One. 2016 Nov 11;11(11):e0166033. doi: 10.1371/journal.pone.0166033 (PMC5105996; doi:10.1371/journal.pone.0166033)
Supplement: S1 Research Data — (ZIP) [file pone.0166033.s003.zip › Subject_MIDI_sequences/N3933_631S.json]

{ "N3933_631S.mid": { "symbols": [{ "pitch": 62, "onset": 210, "interonset": 654, "interonsetratio": 1}, { "pitch": 70, "onset": 864, "interonset": 222, "interonsetratio": 0.33945}, { "pitch": 69, "onset": 1086, "interonset": 312, "interonsetratio": 1.40541}, { "pitch": 70, "onset": 1398, "interonset": 1616, "interonsetratio": 5.17949}, { "pitch": 69, "onset": 3014, "interonset": 255, "interonsetratio": 0.157797}, { "pitch": 67, "onset": 3269, "interonset": 284, "interonsetratio": 1.11373}, { "pitch": 66, "onset": 3553, "interonset": 252, "interonsetratio": 0.887324}, { "pitch": 67, "onset": 3805, "interonset": 287, "interonsetratio": 1.13889}, { "pitch": 69, "onset": 4092, "interonset": 777, "interonsetratio": 2.70732}, { "pitch": 62, "onset": 4869, "interonset": 990, "interonsetratio": 1.27413}]}}
