# Supplementary material for: Behavioral Quantification of Audiomotor Transformations in Improvising and Score-Dependent Musicians
Source: PLoS One. 2016 Nov 11;11(11):e0166033. doi: 10.1371/journal.pone.0166033 (PMC5105996; doi:10.1371/journal.pone.0166033)
Supplement: S1 Research Data — (ZIP) [file pone.0166033.s003.zip › Subject_MIDI_sequences/N3933_632B.json]

{ "N3933_632B.mid": { "symbols": [{ "pitch": 67, "onset": 141, "interonset": 1682, "interonsetratio": 1}, { "pitch": 64, "onset": 1823, "interonset": 543, "interonsetratio": 0.32283}, { "pitch": 69, "onset": 2366, "interonset": 520, "interonsetratio": 0.957643}, { "pitch": 66, "onset": 2886, "interonset": 546, "interonsetratio": 1.05}, { "pitch": 71, "onset": 3432, "interonset": 530, "interonsetratio": 0.970696}, { "pitch": 69, "onset": 3962, "interonset": 659, "interonsetratio": 1.2434}, { "pitch": 67, "onset": 4621, "interonset": 1437, "interonsetratio": 2.18058}]}}
